# Supplementary material for: Identification of Potential Crucial Genes Associated With the Pathogenesis and Prognosis of Endometrial Cancer
Source: Front Genet. 2019 Apr 26;10:373. doi: 10.3389/fgene.2019.00373 (PMC6499025; doi:10.3389/fgene.2019.00373)
Supplement: TABLE S1 — List of differentially expressed genes in GSE63678. [file Table_1.XLSX]

## Sheet: Sheet2
Gene Symbol	logFC	adj.P.Val	regulated
PCK2	1.35173	0.00683269	Up-Regulated
CENPU	2.63018	0.01147	Up-Regulated
LYPLA1	1.57297	0.012176	Up-Regulated
IDE	1.42475	0.012176	Up-Regulated
CCNB2	2.8164	0.012176	Up-Regulated
ZWINT	2.75656	0.012176	Up-Regulated
CCNB1	2.72141	0.012176	Up-Regulated
KCTD14 /// NDUFC2-KCTD14	2.53382	0.0126124	Up-Regulated
TSSC1	1.19351	0.0126124	Up-Regulated
PBK	3.21797	0.0126124	Up-Regulated
MELK	2.60959	0.0126124	Up-Regulated
ISG15	1.69387	0.0126124	Up-Regulated
MIR3658 /// UCK2	1.59398	0.0126124	Up-Regulated
UBE2C	2.47058	0.0126124	Up-Regulated
PTTG1	2.8778	0.0126124	Up-Regulated
PRC1	2.0231	0.0126124	Up-Regulated
KPNA2	1.71066	0.0126124	Up-Regulated
TUBB4B	1.06139	0.0129304	Up-Regulated
AP1S1	1.22804	0.0129304	Up-Regulated
TOP2A	2.69251	0.0129304	Up-Regulated
KRT8	3.0102	0.0129304	Up-Regulated
KIF20A	2.34489	0.0129304	Up-Regulated
NUSAP1	2.41412	0.0129304	Up-Regulated
KIF11	1.97508	0.0129304	Up-Regulated
RACGAP1	1.63785	0.0129304	Up-Regulated
DBI	1.60036	0.013123	Up-Regulated
ESRP1	2.45237	0.013123	Up-Regulated
BORA	1.63774	0.0136907	Up-Regulated
GOT1	1.11018	0.0158741	Up-Regulated
BUB1B	2.62109	0.01789	Up-Regulated
KIAA0101	1.38709	0.01789	Up-Regulated
ECT2	2.54991	0.01789	Up-Regulated
CENPA /// SLC35F6	2.19356	0.01789	Up-Regulated
PTPN3	2.07731	0.0182147	Up-Regulated
RRM2	3.11535	0.0182224	Up-Regulated
MPDU1	1.31735	0.0182224	Up-Regulated
CEP55	2.63549	0.0182224	Up-Regulated
TK1	1.51465	0.0182224	Up-Regulated
ASPM	2.52751	0.0182224	Up-Regulated
CKAP2	1.57919	0.0182224	Up-Regulated
CDC20	2.4544	0.0182224	Up-Regulated
PCCB	1.53095	0.0182224	Up-Regulated
RPS6KA1	1.73046	0.0192672	Up-Regulated
TUBG1	1.17373	0.0192672	Up-Regulated
PPA1	1.42168	0.0193119	Up-Regulated
DLGAP5	2.45775	0.0206197	Up-Regulated
HMMR	1.66411	0.0206197	Up-Regulated
TLR3	1.08242	0.0206197	Up-Regulated
KRT18	3.21481	0.0206197	Up-Regulated
DLEU1	1.26874	0.0206197	Up-Regulated
TSTA3	1.19566	0.0210145	Up-Regulated
CDKN3	2.11773	0.0210145	Up-Regulated
ARL4C	2.53895	0.0211663	Up-Regulated
MIF	1.62825	0.0212695	Up-Regulated
PAQR4	1.25414	0.0212695	Up-Regulated
CDK5	1.21225	0.0216424	Up-Regulated
OSBPL3	1.79804	0.0218106	Up-Regulated
CDK1	2.27971	0.0223579	Up-Regulated
CRIP1	2.0173	0.0223977	Up-Regulated
LMNB1	2.62344	0.0223977	Up-Regulated
S100A10	1.99252	0.0223977	Up-Regulated
SPAG5	1.58197	0.0223977	Up-Regulated
NCAPG	1.70086	0.0224975	Up-Regulated
TTK	1.77107	0.0224975	Up-Regulated
SMC4	1.43002	0.0224975	Up-Regulated
TYMS	1.30645	0.0224975	Up-Regulated
NME1	1.70025	0.0224975	Up-Regulated
ORMDL2	1.42546	0.0226596	Up-Regulated
ANXA1	2.34701	0.0235196	Up-Regulated
CDCP1	1.88328	0.0235693	Up-Regulated
PSMD14	1.07388	0.0236233	Up-Regulated
DTL	2.03053	0.023855	Up-Regulated
TPD52L1	2.4761	0.023855	Up-Regulated
CLDN7	2.46225	0.023855	Up-Regulated
SLC22A18	1.60536	0.023855	Up-Regulated
CCND1	1.98045	0.023855	Up-Regulated
APEH	1.05991	0.023855	Up-Regulated
NDC1	1.42481	0.023855	Up-Regulated
SAR1A	1.25696	0.023855	Up-Regulated
DPP3	1.67812	0.023855	Up-Regulated
MT1H	1.61171	0.023855	Up-Regulated
RMDN1	1.27993	0.023855	Up-Regulated
LRRC59	1.46072	0.023855	Up-Regulated
KDELR3	1.76782	0.023855	Up-Regulated
GLB1 /// TMPPE	1.08645	0.0238888	Up-Regulated
DHCR24	2.00723	0.0241263	Up-Regulated
MUC1	2.67678	0.0243932	Up-Regulated
GAPDH	1.08589	0.0243932	Up-Regulated
KIF4A	1.86602	0.0245164	Up-Regulated
CKS2	1.97702	0.0255011	Up-Regulated
PDIA3	1.03246	0.0255011	Up-Regulated
CTSZ	1.33794	0.0259553	Up-Regulated
TPX2	2.30243	0.0259843	Up-Regulated
TJP3	1.45911	0.0259843	Up-Regulated
ESRP2 /// MIR6773	1.93771	0.0264238	Up-Regulated
TSPO	1.15324	0.0268194	Up-Regulated
ANXA3	2.00451	0.0274192	Up-Regulated
GGH	2.28443	0.027505	Up-Regulated
LMNB2	1.25032	0.027505	Up-Regulated
TPD52	1.95102	0.027505	Up-Regulated
MPZL2	2.24618	0.027505	Up-Regulated
ACOT13	1.05551	0.027505	Up-Regulated
HTATIP2	1.14824	0.027505	Up-Regulated
TPI1	1.15357	0.0280382	Up-Regulated
BIRC5	1.36532	0.0280382	Up-Regulated
ESPL1	1.31155	0.0280382	Up-Regulated
IDH1	1.776	0.0280382	Up-Regulated
TAGLN2	1.50366	0.0280382	Up-Regulated
UCHL3	1.28625	0.0280382	Up-Regulated
BOLA2 /// BOLA2B	1.14974	0.0280382	Up-Regulated
SLC39A4	1.45434	0.0283528	Up-Regulated
NFE2L3	1.72125	0.0283528	Up-Regulated
CMC2	1.07912	0.0283528	Up-Regulated
S100A11	2.02967	0.0283528	Up-Regulated
BLM	1.51097	0.0283528	Up-Regulated
GMNN	1.14451	0.0283528	Up-Regulated
USP18	1.10522	0.028655	Up-Regulated
MAD2L1	2.10933	0.0291538	Up-Regulated
EPB41L4B	1.27317	0.0298952	Up-Regulated
VAMP8	2.17162	0.0299892	Up-Regulated
SLC31A2	1.11928	0.0299892	Up-Regulated
ENDOG	1.73246	0.0299892	Up-Regulated
VDAC1	1.1902	0.0299892	Up-Regulated
PLS1	2.79908	0.0299892	Up-Regulated
KIF18A	1.26868	0.0299892	Up-Regulated
SLC29A2	1.07155	0.0299892	Up-Regulated
SYT17	1.44832	0.0299892	Up-Regulated
MTCH2	1.12375	0.0299892	Up-Regulated
AURKA	1.70403	0.0299892	Up-Regulated
PPAP2C	1.58555	0.0299892	Up-Regulated
BAX	1.46333	0.0299892	Up-Regulated
E2F8	1.92126	0.0301449	Up-Regulated
CKMT1A /// CKMT1B	2.25619	0.0304989	Up-Regulated
GDE1	1.21542	0.031071	Up-Regulated
FEN1	1.24436	0.031071	Up-Regulated
LRBA	1.27827	0.031071	Up-Regulated
S100A11P1 /// S100A11P1	1.44066	0.031071	Up-Regulated
MT1X	1.73406	0.0318084	Up-Regulated
HMBS	1.23639	0.0319689	Up-Regulated
ITPR3	1.81431	0.0319689	Up-Regulated
LSR	1.34442	0.0319689	Up-Regulated
CENPE	1.4945	0.0319689	Up-Regulated
MKI67	1.4737	0.0320894	Up-Regulated
PCNA	1.16789	0.0320894	Up-Regulated
LRRC16A	1.46103	0.0320894	Up-Regulated
MRPL15	1.01851	0.0320894	Up-Regulated
SPINT2	1.81882	0.0321237	Up-Regulated
SLC37A1	1.51879	0.0322349	Up-Regulated
HJURP	1.46664	0.0322349	Up-Regulated
MGST2	1.15717	0.0323972	Up-Regulated
SDF2L1	1.12996	0.032777	Up-Regulated
UBE2S	1.29068	0.032897	Up-Regulated
FZD5	1.38562	0.0331864	Up-Regulated
LGR4	1.46229	0.0332337	Up-Regulated
LDHA	1.51634	0.0337996	Up-Regulated
HN1	2.22802	0.0340664	Up-Regulated
LLGL2	1.56098	0.034282	Up-Regulated
KIF23	1.41413	0.034282	Up-Regulated
LGMN	1.12109	0.0344408	Up-Regulated
TACC3	1.39321	0.0346475	Up-Regulated
SMAGP	1.61474	0.0350382	Up-Regulated
GALNT3	1.18751	0.0350382	Up-Regulated
TRPM4	1.37729	0.0355184	Up-Regulated
CHEK1	1.28149	0.0355184	Up-Regulated
ANKEF1	1.03128	0.0355184	Up-Regulated
LOXL1	1.32817	0.0360876	Up-Regulated
ARF3	1.15682	0.0360876	Up-Regulated
CIT /// MIR1178	1.05034	0.0360876	Up-Regulated
DNAJC15	1.70598	0.038291	Up-Regulated
GMDS	1.33632	0.0383127	Up-Regulated
EPS8L2	1.5286	0.0384647	Up-Regulated
GPI	1.10232	0.0384647	Up-Regulated
DENND2D	1.66349	0.0384647	Up-Regulated
TROAP	1.31124	0.0384647	Up-Regulated
NEK2	1.30026	0.0392458	Up-Regulated
NCALD	1.72341	0.0392751	Up-Regulated
MT1F	2.17456	0.0392751	Up-Regulated
PGD	1.50722	0.0392751	Up-Regulated
TALDO1	1.05234	0.0392751	Up-Regulated
TRIP13	1.73965	0.0392751	Up-Regulated
F2RL1	1.921	0.0394032	Up-Regulated
FOXM1	1.63922	0.0395423	Up-Regulated
SLC25A10	1.29196	0.0395423	Up-Regulated
ST14	2.41113	0.039704	Up-Regulated
KIF15	1.50396	0.0397341	Up-Regulated
ATP1A1	1.01231	0.0397857	Up-Regulated
BIK	1.84861	0.0398778	Up-Regulated
FGFR1OP	1.08624	0.0399573	Up-Regulated
MT1HL1	1.23665	0.0401702	Up-Regulated
TMED3	1.08455	0.0404507	Up-Regulated
PDXK	1.16727	0.0409051	Up-Regulated
CD2AP	1.25032	0.0414024	Up-Regulated
RBM47	2.71672	0.0414024	Up-Regulated
IFI44L	1.62703	0.0414038	Up-Regulated
MIR7703 /// PSME2	1.14922	0.0419527	Up-Regulated
KIF14	1.51017	0.0420968	Up-Regulated
MMP12	3.59137	0.0424536	Up-Regulated
ANXA2	1.65176	0.0425788	Up-Regulated
CBLC	1.03249	0.0425788	Up-Regulated
WWC1	1.89145	0.0425822	Up-Regulated
APOBEC3B	1.61582	0.0426619	Up-Regulated
ANXA2P2	1.48427	0.0430668	Up-Regulated
GSR	1.61594	0.043116	Up-Regulated
CCNA2	1.23146	0.0435474	Up-Regulated
PKP3	1.01918	0.0435833	Up-Regulated
MALT1	1.09793	0.0439249	Up-Regulated
CDC7	1.49848	0.0446635	Up-Regulated
MAP7	1.30521	0.0451713	Up-Regulated
PPIC	1.48905	0.0456612	Up-Regulated
FAM136A /// LOC100287852	1.07717	0.0456612	Up-Regulated
C1QBP	1.08561	0.0456842	Up-Regulated
PGK1	1.49415	0.0459214	Up-Regulated
SLC25A15	1.12329	0.0462455	Up-Regulated
CDCA3	1.13032	0.0465729	Up-Regulated
DCTPP1	1.06546	0.0469015	Up-Regulated
RAD51AP1	1.56781	0.0469015	Up-Regulated
MRPL13	1.22359	0.0469766	Up-Regulated
CYBA	1.77758	0.0471905	Up-Regulated
TNFRSF12A	1.26644	0.0473136	Up-Regulated
EPCAM	3.18827	0.0473652	Up-Regulated
RAD54B	1.45953	0.0474003	Up-Regulated
NEDD9	1.19452	0.0475632	Up-Regulated
KIF2C	1.29096	0.0476704	Up-Regulated
CSTB	1.08685	0.0477585	Up-Regulated
ENO1	2.182	0.0482811	Up-Regulated
MT1E	1.01037	0.0485865	Up-Regulated
PRR15L	2.67066	0.0485865	Up-Regulated
PSMB8	1.18521	0.0486977	Up-Regulated
CIB1	1.22669	0.0486977	Up-Regulated
PHLDA2	1.28446	0.0488665	Up-Regulated
CENPF	1.03302	0.0488918	Up-Regulated
MTHFD1	1.00696	0.0488918	Up-Regulated
NDC80	1.25452	0.0488918	Up-Regulated
GALE	1.25105	0.0488918	Up-Regulated
EZR	1.57403	0.0496133	Up-Regulated
BID	1.36227	0.0497617	Up-Regulated
PYCARD	1.09009	0.0497617	Up-Regulated
CDCA8	1.14138	0.0497801	Up-Regulated
SLMO2	1.16143	0.0499057	Up-Regulated
ZNF135	-1.5003	0.0126124	Down-Regulated
HDAC5	-1.28891	0.0129304	Down-Regulated
SNRK	-1.39907	0.0129304	Down-Regulated
NUDT11	-1.91046	0.0129304	Down-Regulated
KLHL21	-1.54529	0.0129304	Down-Regulated
ENPP2	-2.69105	0.0129304	Down-Regulated
ZSCAN18	-1.67948	0.0174728	Down-Regulated
SNED1	-1.96079	0.0182147	Down-Regulated
OLFML2A	-2.33959	0.0182224	Down-Regulated
NAALAD2	-2.67512	0.0186722	Down-Regulated
C8orf44-SGK3 /// SGK3	-1.16976	0.0186722	Down-Regulated
ZNF430	-1.2873	0.0190007	Down-Regulated
CDO1	-2.39734	0.0192672	Down-Regulated
UBE2I	-1.3337	0.0206197	Down-Regulated
DIP2C	-1.1079	0.0206197	Down-Regulated
PKD1P1	-1.48224	0.0206197	Down-Regulated
MAMLD1	-2.08695	0.0206197	Down-Regulated
UNKL	-1.69859	0.0210936	Down-Regulated
STAG3L3	-1.02724	0.0212695	Down-Regulated
CACNB3	-1.11357	0.0216424	Down-Regulated
FOXN3	-1.16701	0.0216424	Down-Regulated
ZNF37BP	-1.61713	0.0223977	Down-Regulated
POGZ	-1.14043	0.0224975	Down-Regulated
MCOLN3	-1.92028	0.0228689	Down-Regulated
RNF144A	-1.68669	0.0236233	Down-Regulated
ST5	-1.54277	0.023855	Down-Regulated
BNC2	-2.88525	0.023855	Down-Regulated
AKAP9	-1.21039	0.023855	Down-Regulated
ZNF160	-1.08007	0.023855	Down-Regulated
WNT2	-1.75248	0.023855	Down-Regulated
ST3GAL5	-1.52222	0.023855	Down-Regulated
KLF11	-1.25827	0.0241263	Down-Regulated
C1orf21	-1.63507	0.0243932	Down-Regulated
SREK1IP1	-1.59344	0.0243932	Down-Regulated
BHMT2	-2.31029	0.0243932	Down-Regulated
ATP8B4	-1.52687	0.0243932	Down-Regulated
IGFBP3	-1.60239	0.0243932	Down-Regulated
ROR2	-1.41553	0.0243932	Down-Regulated
LOC157562	-1.16185	0.0248516	Down-Regulated
PEG3	-3.54295	0.0259553	Down-Regulated
LOC100287387	-1.37273	0.0259553	Down-Regulated
GATAD1	-1.07746	0.0259553	Down-Regulated
ZFP2	-1.16737	0.0259553	Down-Regulated
ITPKB	-1.68825	0.0264238	Down-Regulated
MITF	-2.18838	0.0266719	Down-Regulated
SVIL	-2.13065	0.0274192	Down-Regulated
MECP2	-1.16064	0.0274192	Down-Regulated
ZMIZ1	-1.22115	0.0274963	Down-Regulated
RNF38	-1.02004	0.027505	Down-Regulated
FGF2	-1.93556	0.027505	Down-Regulated
MPHOSPH8	-1.1929	0.027505	Down-Regulated
ARMCX1	-2.55768	0.0280382	Down-Regulated
KLF3-AS1	-1.79396	0.0282902	Down-Regulated
SYNE1	-1.39475	0.0282902	Down-Regulated
ZNF426	-1.09849	0.0283528	Down-Regulated
TBX3	-2.28448	0.0283528	Down-Regulated
EHBP1	-1.02347	0.0283528	Down-Regulated
AP1S2	-1.54406	0.0283528	Down-Regulated
ZNF248	-1.16906	0.0283528	Down-Regulated
TRO	-1.50348	0.0299892	Down-Regulated
RP11-395B7.7	-1.50195	0.0299892	Down-Regulated
PPIEL	-1.43647	0.0299892	Down-Regulated
SRSF11	-1.3643	0.0299892	Down-Regulated
ZNF394	-1.06963	0.0299892	Down-Regulated
ZNF665	-1.12213	0.0299892	Down-Regulated
ST8SIA1	-1.02385	0.0299892	Down-Regulated
MAGEL2	-1.01838	0.0301449	Down-Regulated
MAGEH1	-1.69347	0.0302977	Down-Regulated
CSDC2	-1.87266	0.0304989	Down-Regulated
ZNF667	-1.34638	0.031071	Down-Regulated
EFS	-1.77981	0.031071	Down-Regulated
KIAA1644	-2.83032	0.031071	Down-Regulated
TSPYL5	-2.40486	0.0317946	Down-Regulated
TMEM35	-1.46455	0.0319689	Down-Regulated
ENPEP	-2.24248	0.0319689	Down-Regulated
APBB1	-1.2597	0.0320894	Down-Regulated
AF070581	-1.9016	0.0320894	Down-Regulated
CMAHP	-1.56031	0.0320894	Down-Regulated
C16orf45	-1.69625	0.0321237	Down-Regulated
VSTM4	-1.43282	0.0321237	Down-Regulated
NINL	-1.47671	0.0321237	Down-Regulated
LRRC37A3	-1.44351	0.0323942	Down-Regulated
ACTG1P4 /// AMY1A /// AMY1B /// AMY1C /// AMY2A /// AMY2B	-1.62843	0.0323972	Down-Regulated
TRPC4	-1.56343	0.0330539	Down-Regulated
TCEAL2	-2.93852	0.033587	Down-Regulated
DCX	-2.14071	0.0346475	Down-Regulated
TMOD1	-2.72035	0.0352564	Down-Regulated
MXRA8	-1.78216	0.0353687	Down-Regulated
CDIP1	-1.17717	0.0355411	Down-Regulated
FLCN	-1.05586	0.0359624	Down-Regulated
DCHS1	-1.69642	0.0360876	Down-Regulated
ATG14	-1.017	0.0365778	Down-Regulated
BCHE	-3.21318	0.0369318	Down-Regulated
PDS5B	-1.26696	0.0376481	Down-Regulated
ZNF506	-1.15204	0.0381034	Down-Regulated
ARID5B	-1.14387	0.0383227	Down-Regulated
GSPT2	-1.70966	0.0386999	Down-Regulated
PTPRR	-2.05164	0.0389915	Down-Regulated
HYMAI	-1.11093	0.0392751	Down-Regulated
RPS6KA2	-1.09009	0.0392751	Down-Regulated
CRBN	-1.10138	0.0392751	Down-Regulated
CBX7	-2.21776	0.0392751	Down-Regulated
LAMA4	-1.35708	0.0394301	Down-Regulated
GHR	-1.82259	0.0395423	Down-Regulated
HAND2-AS1	-3.36079	0.039704	Down-Regulated
UBXN7	-1.0602	0.0397341	Down-Regulated
CIRBP	-1.34616	0.0397341	Down-Regulated
LEFTY1 /// LEFTY2	-3.97581	0.0403146	Down-Regulated
JAM3	-2.03904	0.0406213	Down-Regulated
COPG2IT1	-1.24262	0.0406852	Down-Regulated
CCDC101	-1.07839	0.0409051	Down-Regulated
TGFBR3	-2.89054	0.0409051	Down-Regulated
STARD13	-1.4391	0.0414024	Down-Regulated
HOXD11	-1.75707	0.0414038	Down-Regulated
C2orf68	-1.04185	0.0419527	Down-Regulated
CTSF	-1.64687	0.0419527	Down-Regulated
MLF1	-1.21755	0.0421869	Down-Regulated
KIAA1462	-2.38212	0.0425788	Down-Regulated
PSD	-1.17541	0.0425822	Down-Regulated
GPRASP1	-2.58188	0.0427689	Down-Regulated
PGM5	-2.04316	0.0428946	Down-Regulated
WT1-AS	-2.07331	0.043116	Down-Regulated
CA11	-1.96944	0.0446057	Down-Regulated
FAM184A	-1.0405	0.0448498	Down-Regulated
RUNX1T1	-1.64279	0.0456612	Down-Regulated
LOC101929910 /// LOC613037 /// NPIPA5 /// NPIPB3 /// NPIPB4 /// NPIPB5	-1.0339	0.0456612	Down-Regulated
DENND2A	-1.46279	0.0456842	Down-Regulated
KDR	-1.38281	0.0457612	Down-Regulated
SETMAR	-1.17127	0.0459214	Down-Regulated
TENC1	-1.49565	0.0461564	Down-Regulated
GABBR1	-2.02156	0.0462455	Down-Regulated
ME3	-1.15537	0.0462455	Down-Regulated
PDE8B	-2.59058	0.0462455	Down-Regulated
CYP1B1	-2.19399	0.0463627	Down-Regulated
CLIP3	-1.71969	0.0463627	Down-Regulated
NMT2	-1.18668	0.0469015	Down-Regulated
SOWAHC	-1.35039	0.0469015	Down-Regulated
NEDD4	-1.11849	0.0469766	Down-Regulated
AKT3	-1.67465	0.0469766	Down-Regulated
CLCF1	-1.02502	0.0474036	Down-Regulated
BACH2	-1.97754	0.0475632	Down-Regulated
LIAS	-1.04587	0.0477393	Down-Regulated
CXCL12	-2.75425	0.0482811	Down-Regulated
LINC00260	-1.48982	0.0486777	Down-Regulated
GUSBP3 /// SMA4 /// SMA5	-1.55756	0.0488918	Down-Regulated
OSR2	-3.0136	0.0496646	Down-Regulated
NR2F2	-1.49072	0.0497617	Down-Regulated
OBSL1	-1.14451	0.0499057	Down-Regulated
NDN	-2.06387	0.0499057	Down-Regulated
