# Supplementary material for: Identification of Potential Crucial Genes Associated With the Pathogenesis and Prognosis of Endometrial Cancer
Source: Front Genet. 2019 Apr 26;10:373. doi: 10.3389/fgene.2019.00373 (PMC6499025; doi:10.3389/fgene.2019.00373)
Supplement: TABLE S2 — List of differentially expressed genes between EC tissue and normal endometrial tissue in the TCGA dataset. [file Table_2.XLSX]

## Sheet: Sheet3
row.names(et$ta	Gene symbol	logFC	FDR	regulated
ENSG00000203995	ZYG11A	4.07874	8.14593e-12	Up-Regulated
ENSG00000122952	ZWINT	3.22773	7.62369e-51	Up-Regulated
ENSG00000174442	ZWILCH	1.17238	5.89456e-16	Up-Regulated
ENSG00000132003	ZSWIM4	1.19843	3.97534e-07	Up-Regulated
ENSG00000196812	ZSCAN16	1.18611	3.8606e-17	Up-Regulated
ENSG00000184635	ZNF93	1.29096	2.50272e-09	Up-Regulated
ENSG00000257446	ZNF878	1.452	0.00117495	Up-Regulated
ENSG00000141579	ZNF750	3.66856	2.99896e-12	Up-Regulated
ENSG00000213967	ZNF726	1.79782	0.00117538	Up-Regulated
ENSG00000196081	ZNF724P	2.32849	1.60683e-14	Up-Regulated
ENSG00000160352	ZNF714	1.14533	0.000816608	Up-Regulated
ENSG00000197472	ZNF695	3.79442	2.10031e-38	Up-Regulated
ENSG00000171161	ZNF672	1.02561	1.15315e-12	Up-Regulated
ENSG00000135747	ZNF670-ZNF695	2.7918	2.48002e-27	Up-Regulated
ENSG00000142684	ZNF593	1.07773	0.00112264	Up-Regulated
ENSG00000165244	ZNF367	1.37537	9.88674e-07	Up-Regulated
ENSG00000170684	ZNF296	1.97803	3.01054e-16	Up-Regulated
ENSG00000169548	ZNF280A	4.06679	2.42895e-16	Up-Regulated
ENSG00000197279	ZNF165	1.29584	1.15408e-10	Up-Regulated
ENSG00000196418	ZNF124	1.0915	0.0223484	Up-Regulated
ENSG00000139800	ZIC5	6.87795	8.19089e-05	Up-Regulated
ENSG00000174963	ZIC4	6.4033	5.57665e-10	Up-Regulated
ENSG00000043355	ZIC2	7.48888	5.95778e-11	Up-Regulated
ENSG00000152977	ZIC1	7.32362	3.01994e-13	Up-Regulated
ENSG00000259305	ZHX1-C8orf76	1.1232	0.000296377	Up-Regulated
ENSG00000138658	ZGRF1	1.20309	5.59771e-08	Up-Regulated
ENSG00000188706	ZDHHC9	1.08314	2.50984e-09	Up-Regulated
ENSG00000184307	ZDHHC23	1.27967	3.12424e-13	Up-Regulated
ENSG00000171307	ZDHHC16	1.01137	3.13658e-24	Up-Regulated
ENSG00000160446	ZDHHC12	1.65044	9.55039e-22	Up-Regulated
ENSG00000160685	ZBTB7B	1.2085	4.00638e-13	Up-Regulated
ENSG00000124256	ZBP1	1.70871	0.0401412	Up-Regulated
ENSG00000182223	ZAR1	3.71247	0.0132707	Up-Regulated
ENSG00000167645	YIF1B	1.3543	3.05573e-17	Up-Regulated
ENSG00000161179	YDJC	1.23853	1.81192e-13	Up-Regulated
ENSG00000134684	YARS	1.00643	6.70502e-14	Up-Regulated
ENSG00000196584	XRCC2	2.35203	5.5759e-29	Up-Regulated
ENSG00000143324	XPR1	1.00722	2.48605e-05	Up-Regulated
ENSG00000221947	XKR9	1.7855	0.0145558	Up-Regulated
ENSG00000124343	XG	2.77425	8.18971e-05	Up-Regulated
ENSG00000158125	XDH	3.93765	7.57291e-09	Up-Regulated
ENSG00000113645	WWC1	1.11714	3.29733e-09	Up-Regulated
ENSG00000154764	WNT7A	3.43613	0.000324387	Up-Regulated
ENSG00000154342	WNT3A	2.93228	0.00350845	Up-Regulated
ENSG00000109685	WHSC1	1.35342	5.65043e-21	Up-Regulated
ENSG00000101443	WFDC2	2.55209	2.54761e-08	Up-Regulated
ENSG00000168703	WFDC12	3.88229	0.000354522	Up-Regulated
ENSG00000171804	WDR87	2.47869	0.0344721	Up-Regulated
ENSG00000092470	WDR76	1.08218	5.00235e-05	Up-Regulated
ENSG00000075702	WDR62	2.27433	2.08947e-25	Up-Regulated
ENSG00000160193	WDR4	1.06534	1.004e-12	Up-Regulated
ENSG00000119333	WDR34	1.30632	5.93742e-10	Up-Regulated
ENSG00000065268	WDR18	1.16647	1.67659e-09	Up-Regulated
ENSG00000198554	WDHD1	1.2877	5.44422e-10	Up-Regulated
ENSG00000175877	WBSCR28	1.93162	0.00592511	Up-Regulated
ENSG00000134258	VTCN1	2.40972	5.50495e-06	Up-Regulated
ENSG00000243284	VSIG8	3.8095	0.000342085	Up-Regulated
ENSG00000101842	VSIG1	3.80745	1.07878e-09	Up-Regulated
ENSG00000139722	VPS37B	1.07755	2.94198e-14	Up-Regulated
ENSG00000128218	VPREB3	1.89629	0.0349392	Up-Regulated
ENSG00000114812	VIPR1	1.5705	0.008306	Up-Regulated
ENSG00000127831	VIL1	6.55946	2.40754e-12	Up-Regulated
ENSG00000111424	VDR	1.88852	4.95674e-13	Up-Regulated
ENSG00000213585	VDAC1	1.07613	6.45726e-18	Up-Regulated
ENSG00000116035	VAX2	3.56566	8.23766e-20	Up-Regulated
ENSG00000148704	VAX1	7.17142	4.65878e-08	Up-Regulated
ENSG00000134215	VAV3	3.03508	2.74582e-23	Up-Regulated
ENSG00000141968	VAV1	1.23337	0.0304773	Up-Regulated
ENSG00000204394	VARS	1.09537	2.30792e-15	Up-Regulated
ENSG00000162738	VANGL2	1.1948	3.05611e-06	Up-Regulated
ENSG00000118640	VAMP8	1.60567	6.11971e-18	Up-Regulated
ENSG00000161133	USP41	3.29752	6.57281e-07	Up-Regulated
ENSG00000184979	USP18	1.91282	1.76605e-10	Up-Regulated
ENSG00000173915	USMG5	1.04498	1.23974e-07	Up-Regulated
ENSG00000164405	UQCRQ	1.34744	1.27773e-14	Up-Regulated
ENSG00000010256	UQCRC1	1.08553	3.98857e-11	Up-Regulated
ENSG00000184076	UQCR10	1.1849	4.45861e-14	Up-Regulated
ENSG00000204922	UQCC3	1.29479	9.86485e-09	Up-Regulated
ENSG00000183696	UPP1	1.13879	0.011375	Up-Regulated
ENSG00000110375	UPK2	4.70838	4.23207e-10	Up-Regulated
ENSG00000114638	UPK1B	3.87506	1.20518e-05	Up-Regulated
ENSG00000105668	UPK1A	3.10228	0.000773833	Up-Regulated
ENSG00000110057	UNC93B1	1.28442	3.53681e-11	Up-Regulated
ENSG00000131019	ULBP3	2.36871	4.8848e-15	Up-Regulated
ENSG00000131015	ULBP2	2.91408	2.66735e-09	Up-Regulated
ENSG00000111981	ULBP1	3.50576	1.4213e-13	Up-Regulated
ENSG00000276043	UHRF1	3.5562	2.27814e-36	Up-Regulated
ENSG00000168671	UGT3A2	3.83823	6.1148e-05	Up-Regulated
ENSG00000145626	UGT3A1	5.61148	0.000635544	Up-Regulated
ENSG00000167165	UGT1A6	6.24978	0.000500535	Up-Regulated
ENSG00000175567	UCP2	1.67927	1.11117e-11	Up-Regulated
ENSG00000143179	UCK2	1.09484	2.0941e-09	Up-Regulated
ENSG00000118939	UCHL3	1.30079	1.33737e-17	Up-Regulated
ENSG00000077152	UBE2T	2.89981	1.17006e-43	Up-Regulated
ENSG00000108106	UBE2S	1.92345	3.479e-12	Up-Regulated
ENSG00000175063	UBE2C	3.98696	1.38964e-39	Up-Regulated
ENSG00000185262	UBALD2	1.32869	3.0213e-12	Up-Regulated
ENSG00000197355	UAP1L1	1.14139	5.35806e-06	Up-Regulated
ENSG00000176890	TYMS	2.14528	1.97607e-18	Up-Regulated
ENSG00000025708	TYMP	1.67482	5.65308e-06	Up-Regulated
ENSG00000141759	TXNL4A	1.19171	2.46143e-17	Up-Regulated
ENSG00000129235	TXNDC17	1.62966	1.04752e-26	Up-Regulated
ENSG00000143367	TUFT1	1.33221	3.05709e-14	Up-Regulated
ENSG00000131462	TUBG1	1.49599	1.16421e-18	Up-Regulated
ENSG00000173213	TUBB8P12	1.94546	7.07791e-05	Up-Regulated
ENSG00000188229	TUBB4B	1.14051	2.87083e-06	Up-Regulated
ENSG00000258947	TUBB3	2.95438	2.4926e-10	Up-Regulated
ENSG00000167553	TUBA1C	2.13427	7.06086e-29	Up-Regulated
ENSG00000136295	TTYH3	1.84798	4.94992e-20	Up-Regulated
ENSG00000135912	TTLL4	1.08255	3.52481e-19	Up-Regulated
ENSG00000112742	TTK	3.44725	7.15987e-38	Up-Regulated
ENSG00000116830	TTF2	1.11912	5.96322e-12	Up-Regulated
ENSG00000174521	TTC9B	1.35085	0.00384992	Up-Regulated
ENSG00000139865	TTC6	3.16421	6.15803e-05	Up-Regulated
ENSG00000085831	TTC39A	1.96977	5.71564e-10	Up-Regulated
ENSG00000215845	TSTD1	1.2204	1.26418e-06	Up-Regulated
ENSG00000104522	TSTA3	1.99844	8.33634e-30	Up-Regulated
ENSG00000032389	TSSC1	1.18591	1.26256e-25	Up-Regulated
ENSG00000158457	TSPAN33	1.73939	1.70901e-12	Up-Regulated
ENSG00000048140	TSPAN17	1.11569	5.80863e-18	Up-Regulated
ENSG00000106537	TSPAN13	1.28347	2.88936e-07	Up-Regulated
ENSG00000117472	TSPAN1	1.67431	0.0176328	Up-Regulated
ENSG00000175513	TSGA10IP	2.45043	0.0432586	Up-Regulated
ENSG00000163467	TSACC	2.59599	1.22336e-27	Up-Regulated
ENSG00000111199	TRPV4	1.3877	0.000240347	Up-Regulated
ENSG00000130529	TRPM4	1.57634	7.65565e-08	Up-Regulated
ENSG00000142185	TRPM2	2.76888	1.29647e-30	Up-Regulated
ENSG00000135451	TROAP	3.78062	1.41972e-45	Up-Regulated
ENSG00000071539	TRIP13	2.1816	1.62603e-24	Up-Regulated
ENSG00000144015	TRIM43	5.18658	7.61614e-05	Up-Regulated
ENSG00000152503	TRIM36	1.65586	0.000686994	Up-Regulated
ENSG00000204616	TRIM31	2.65827	0.0166724	Up-Regulated
ENSG00000162931	TRIM17	2.13292	7.47743e-05	Up-Regulated
ENSG00000204610	TRIM15	5.58904	1.479e-14	Up-Regulated
ENSG00000154370	TRIM11	1.11598	9.92711e-14	Up-Regulated
ENSG00000204613	TRIM10	3.6893	1.05908e-07	Up-Regulated
ENSG00000101255	TRIB3	2.0499	1.66215e-07	Up-Regulated
ENSG00000112195	TREML2	3.2873	0.000427114	Up-Regulated
ENSG00000118094	TREH	2.32752	0.000590357	Up-Regulated
ENSG00000183763	TRAIP	2.02681	8.06333e-27	Up-Regulated
ENSG00000076604	TRAF4	2.01717	9.27156e-32	Up-Regulated
ENSG00000170638	TRABD	1.21421	9.26819e-11	Up-Regulated
ENSG00000088325	TPX2	3.76601	2.71865e-44	Up-Regulated
ENSG00000180438	TPRXL	2.42232	2.20172e-06	Up-Regulated
ENSG00000176058	TPRN	1.19448	2.70787e-09	Up-Regulated
ENSG00000143549	TPM3	1.04873	2.95292e-16	Up-Regulated
ENSG00000111669	TPI1	1.70637	8.45345e-26	Up-Regulated
ENSG00000076554	TPD52	1.51163	2.30187e-14	Up-Regulated
ENSG00000115129	TP53I3	1.35395	1.39801e-12	Up-Regulated
ENSG00000186283	TOR3A	1.04929	6.59055e-11	Up-Regulated
ENSG00000131747	TOP2A	3.37778	5.23797e-37	Up-Regulated
ENSG00000160949	TONSL	2.02725	7.03084e-25	Up-Regulated
ENSG00000130204	TOMM40	1.31987	1.22486e-15	Up-Regulated
ENSG00000129991	TNNI3	3.27975	1.38111e-06	Up-Regulated
ENSG00000130598	TNNI2	1.67771	0.00470033	Up-Regulated
ENSG00000159173	TNNI1	1.19327	0.0334562	Up-Regulated
ENSG00000114854	TNNC1	3.35056	1.99755e-09	Up-Regulated
ENSG00000174292	TNK1	1.04334	2.61982e-09	Up-Regulated
ENSG00000050730	TNIP3	2.21461	0.00351621	Up-Regulated
ENSG00000120659	TNFSF11	3.6338	3.38179e-09	Up-Regulated
ENSG00000049249	TNFRSF9	1.91577	2.80633e-06	Up-Regulated
ENSG00000215788	TNFRSF25	1.08138	7.37815e-05	Up-Regulated
ENSG00000186891	TNFRSF18	2.88897	7.0172e-08	Up-Regulated
ENSG00000159958	TNFRSF13C	1.34632	0.00322173	Up-Regulated
ENSG00000185215	TNFAIP2	1.31506	0.0185882	Up-Regulated
ENSG00000232810	TNF	2.27546	0.000316398	Up-Regulated
ENSG00000164897	TMUB1	1.07208	9.80208e-11	Up-Regulated
ENSG00000034510	TMSB10	1.62314	9.46528e-12	Up-Regulated
ENSG00000137648	TMPRSS4	4.18626	1.296e-26	Up-Regulated
ENSG00000184012	TMPRSS2	2.15135	2.28296e-08	Up-Regulated
ENSG00000137747	TMPRSS13	3.86212	3.80869e-21	Up-Regulated
ENSG00000087128	TMPRSS11E	5.69567	4.22635e-07	Up-Regulated
ENSG00000153802	TMPRSS11D	4.14093	0.0184345	Up-Regulated
ENSG00000109084	TMEM97	1.29735	2.19967e-11	Up-Regulated
ENSG00000129925	TMEM8A	1.99513	1.24501e-27	Up-Regulated
ENSG00000163472	TMEM79	1.50652	1.29642e-13	Up-Regulated
ENSG00000187783	TMEM72	3.48091	2.73885e-09	Up-Regulated
ENSG00000137216	TMEM63B	1.57962	4.41844e-25	Up-Regulated
ENSG00000196187	TMEM63A	1.34992	2.08395e-11	Up-Regulated
ENSG00000137842	TMEM62	1.01844	5.95269e-06	Up-Regulated
ENSG00000165685	TMEM52B	1.91113	0.0113122	Up-Regulated
ENSG00000178821	TMEM52	2.43801	8.72332e-09	Up-Regulated
ENSG00000072954	TMEM38A	1.44494	2.91142e-05	Up-Regulated
ENSG00000261587	TMEM249	2.15824	1.36184e-05	Up-Regulated
ENSG00000134490	TMEM241	1.0832	1.25431e-12	Up-Regulated
ENSG00000233493	TMEM238	1.73072	1.99364e-06	Up-Regulated
ENSG00000214128	TMEM213	3.42156	0.000135979	Up-Regulated
ENSG00000185863	TMEM210	3.95633	6.1331e-07	Up-Regulated
ENSG00000065600	TMEM206	1.62305	8.83622e-29	Up-Regulated
ENSG00000164855	TMEM184A	1.68835	2.36683e-06	Up-Regulated
ENSG00000138111	TMEM180	1.15836	1.54823e-08	Up-Regulated
ENSG00000157111	TMEM171	2.63484	0.000352798	Up-Regulated
ENSG00000130748	TMEM160	1.63691	6.8107e-09	Up-Regulated
ENSG00000180061	TMEM150B	1.69452	0.00204981	Up-Regulated
ENSG00000105677	TMEM147	1.02336	2.23447e-09	Up-Regulated
ENSG00000178826	TMEM139	1.05672	0.025997	Up-Regulated
ENSG00000172663	TMEM134	1.09427	6.15071e-13	Up-Regulated
ENSG00000006118	TMEM132A	2.54316	6.44479e-29	Up-Regulated
ENSG00000179178	TMEM125	1.72872	1.21787e-11	Up-Regulated
ENSG00000232258	TMEM114	2.63246	0.0020051	Up-Regulated
ENSG00000109066	TMEM104	1.00458	9.50119e-11	Up-Regulated
ENSG00000181284	TMEM102	1.4328	7.7514e-14	Up-Regulated
ENSG00000166557	TMED3	1.32719	1.01538e-12	Up-Regulated
ENSG00000141524	TMC6	1.57998	2.75258e-13	Up-Regulated
ENSG00000103534	TMC5	2.05579	0.000243638	Up-Regulated
ENSG00000149809	TM7SF2	2.25504	1.88687e-18	Up-Regulated
ENSG00000164438	TLX3	5.40939	2.75596e-05	Up-Regulated
ENSG00000115297	TLX2	4.54472	7.23408e-09	Up-Regulated
ENSG00000107807	TLX1	7.24575	2.17488e-05	Up-Regulated
ENSG00000104953	TLE6	1.94444	4.05153e-07	Up-Regulated
ENSG00000160606	TLCD1	2.30265	3.91364e-24	Up-Regulated
ENSG00000007350	TKTL1	5.49221	0.000426029	Up-Regulated
ENSG00000163931	TKT	1.52124	8.38272e-14	Up-Regulated
ENSG00000167900	TK1	3.48477	1.49953e-48	Up-Regulated
ENSG00000105289	TJP3	1.90157	3.84261e-10	Up-Regulated
ENSG00000150779	TIMM8B	1.40886	2.93807e-18	Up-Regulated
ENSG00000265354	TIMM23	1.02687	1.80637e-22	Up-Regulated
ENSG00000099800	TIMM13	1.0935	4.75263e-07	Up-Regulated
ENSG00000134809	TIMM10	1.21394	6.24743e-11	Up-Regulated
ENSG00000111602	TIMELESS	1.89001	9.77689e-26	Up-Regulated
ENSG00000173825	TIGD3	1.62729	1.66436e-06	Up-Regulated
ENSG00000140534	TICRR	2.75826	4.05883e-38	Up-Regulated
ENSG00000172009	THOP1	1.17024	1.15565e-10	Up-Regulated
ENSG00000051596	THOC3	1.18893	3.18445e-08	Up-Regulated
ENSG00000130775	THEMIS2	1.86238	2.04488e-10	Up-Regulated
ENSG00000130193	THEM6	1.389	1.4145e-11	Up-Regulated
ENSG00000159495	TGM7	6.01848	2.22281e-09	Up-Regulated
ENSG00000104055	TGM5	4.21494	1.13513e-10	Up-Regulated
ENSG00000163235	TGFA	2.0439	6.84195e-07	Up-Regulated
ENSG00000072274	TFRC	1.60594	2.90825e-08	Up-Regulated
ENSG00000106327	TFR2	2.97849	2.80843e-09	Up-Regulated
ENSG00000105619	TFPT	1.18275	4.3207e-08	Up-Regulated
ENSG00000160180	TFF3	4.79709	5.32419e-07	Up-Regulated
ENSG00000160182	TFF1	4.39649	0.00275942	Up-Regulated
ENSG00000115112	TFCP2L1	3.06166	8.04921e-16	Up-Regulated
ENSG00000008196	TFAP2B	4.42252	0.000359259	Up-Regulated
ENSG00000137203	TFAP2A	5.22994	4.44846e-39	Up-Regulated
ENSG00000182459	TEX19	4.00266	4.01144e-06	Up-Regulated
ENSG00000187605	TET3	1.33609	2.10438e-18	Up-Regulated
ENSG00000164362	TERT	4.19789	1.18768e-18	Up-Regulated
ENSG00000153060	TEKT5	1.95722	2.69228e-07	Up-Regulated
ENSG00000099797	TECR	1.03433	2.20607e-11	Up-Regulated
ENSG00000135605	TEC	1.18069	0.000360832	Up-Regulated
ENSG00000182134	TDRKH	1.65721	7.47439e-17	Up-Regulated
ENSG00000151790	TDO2	2.44776	0.000155127	Up-Regulated
ENSG00000182898	TCHHL1	6.29846	0.00392531	Up-Regulated
ENSG00000159450	TCHH	3.55759	1.09268e-05	Up-Regulated
ENSG00000164532	TBX20	4.56494	9.79418e-09	Up-Regulated
ENSG00000112837	TBX18	2.8673	0.0130199	Up-Regulated
ENSG00000092607	TBX15	3.14815	6.94087e-10	Up-Regulated
ENSG00000167800	TBX10	4.18483	4.20149e-05	Up-Regulated
ENSG00000145979	TBC1D7	2.09332	3.06618e-53	Up-Regulated
ENSG00000166220	TBATA	3.62568	0.0146523	Up-Regulated
ENSG00000173662	TAS1R1	2.8415	4.45894e-07	Up-Regulated
ENSG00000231925	TAPBP	1.07591	8.17314e-09	Up-Regulated
ENSG00000168394	TAP1	1.09347	0.0422659	Up-Regulated
ENSG00000177156	TALDO1	1.49565	3.78991e-14	Up-Regulated
ENSG00000144834	TAGLN3	3.14392	0.0335517	Up-Regulated
ENSG00000184292	TACSTD2	2.52886	7.5692e-14	Up-Regulated
ENSG00000013810	TACC3	3.08469	3.20156e-43	Up-Regulated
ENSG00000166863	TAC3	3.26566	0.000649194	Up-Regulated
ENSG00000142765	SYTL1	1.61722	7.02459e-08	Up-Regulated
ENSG00000149043	SYT8	4.2835	2.51404e-08	Up-Regulated
ENSG00000129990	SYT5	2.96217	0.000131508	Up-Regulated
ENSG00000103528	SYT17	2.03252	5.68343e-14	Up-Regulated
ENSG00000019505	SYT13	3.16688	0.000548178	Up-Regulated
ENSG00000105467	SYNGR4	2.68267	2.71401e-07	Up-Regulated
ENSG00000127561	SYNGR3	2.82144	9.0551e-10	Up-Regulated
ENSG00000108639	SYNGR2	1.01793	7.30385e-09	Up-Regulated
ENSG00000181392	SYNE4	1.79505	3.43406e-14	Up-Regulated
ENSG00000165025	SYK	1.1432	2.50309e-06	Up-Regulated
ENSG00000217442	SYCE3	2.56292	4.63724e-05	Up-Regulated
ENSG00000161860	SYCE2	1.27212	0.000111867	Up-Regulated
ENSG00000152455	SUV39H2	1.11658	6.64153e-11	Up-Regulated
ENSG00000101945	SUV39H1	1.00076	2.07332e-07	Up-Regulated
ENSG00000088002	SULT2B1	4.23657	1.60129e-16	Up-Regulated
ENSG00000168952	STXBP6	1.96372	2.67531e-10	Up-Regulated
ENSG00000076944	STXBP2	1.85838	2.10126e-22	Up-Regulated
ENSG00000135823	STX6	1.02679	7.82629e-14	Up-Regulated
ENSG00000166900	STX3	1.01123	6.5362e-13	Up-Regulated
ENSG00000178750	STX19	1.78404	0.000193393	Up-Regulated
ENSG00000128578	STRIP2	2.49942	4.88674e-09	Up-Regulated
ENSG00000165209	STRBP	1.21067	8.00611e-21	Up-Regulated
ENSG00000169689	STRA13	1.34851	1.55099e-11	Up-Regulated
ENSG00000140022	STON2	1.44202	1.05897e-06	Up-Regulated
ENSG00000117632	STMN1	1.33204	4.25903e-09	Up-Regulated
ENSG00000196335	STK31	2.2319	3.67174e-06	Up-Regulated
ENSG00000123473	STIL	2.66879	3.8088e-48	Up-Regulated
ENSG00000113739	STC2	2.83804	2.46072e-16	Up-Regulated
ENSG00000115415	STAT1	1.30509	9.10995e-05	Up-Regulated
ENSG00000214530	STARD10	1.39469	1.83451e-06	Up-Regulated
ENSG00000178078	STAP2	1.53057	8.07482e-08	Up-Regulated
ENSG00000185482	STAC3	1.15101	0.000100398	Up-Regulated
ENSG00000101638	ST8SIA5	2.04914	0.00777708	Up-Regulated
ENSG00000140557	ST8SIA2	2.47529	0.00785867	Up-Regulated
ENSG00000070526	ST6GALNAC1	2.25514	1.05949e-05	Up-Regulated
ENSG00000149418	ST14	2.14139	2.80832e-21	Up-Regulated
ENSG00000180879	SSR4	1.40331	2.40969e-11	Up-Regulated
ENSG00000176101	SSNA1	1.00198	7.93644e-08	Up-Regulated
ENSG00000146700	SSC4D	2.20798	2.91362e-05	Up-Regulated
ENSG00000008324	SS18L2	1.02834	3.45524e-15	Up-Regulated
ENSG00000125508	SRMS	3.14486	1.75105e-08	Up-Regulated
ENSG00000072310	SREBF1	1.4402	1.38685e-12	Up-Regulated
ENSG00000128039	SRD5A3	1.67511	1.50773e-07	Up-Regulated
ENSG00000104549	SQLE	1.30556	1.03689e-06	Up-Regulated
ENSG00000173898	SPTBN2	2.24056	2.31863e-18	Up-Regulated
ENSG00000168939	SPRY3	1.11338	0.00089592	Up-Regulated
ENSG00000163209	SPRR3	7.37627	0.00046484	Up-Regulated
ENSG00000163216	SPRR2D	7.81472	7.36278e-05	Up-Regulated
ENSG00000241794	SPRR2A	6.24524	0.000182059	Up-Regulated
ENSG00000169469	SPRR1B	8.36121	2.33246e-06	Up-Regulated
ENSG00000169474	SPRR1A	7.18973	0.00010022	Up-Regulated
ENSG00000188766	SPRED3	1.48851	0.000111537	Up-Regulated
ENSG00000118785	SPP1	2.7313	2.6573e-08	Up-Regulated
ENSG00000167642	SPINT2	1.81598	2.85829e-20	Up-Regulated
ENSG00000166145	SPINT1	2.36269	4.51541e-25	Up-Regulated
ENSG00000229453	SPINK8	3.51816	0.00543344	Up-Regulated
ENSG00000178172	SPINK6	7.29772	0.000723732	Up-Regulated
ENSG00000133710	SPINK5	3.71462	2.26365e-07	Up-Regulated
ENSG00000122711	SPINK4	3.21274	0.00224407	Up-Regulated
ENSG00000164266	SPINK1	5.93505	1.09332e-05	Up-Regulated
ENSG00000066336	SPI1	1.13607	0.042349	Up-Regulated
ENSG00000260097	SPDYE6	1.0852	0.0147125	Up-Regulated
ENSG00000204710	SPDYC	4.55263	1.6709e-07	Up-Regulated
ENSG00000040275	SPDL1	1.06889	7.03248e-06	Up-Regulated
ENSG00000124664	SPDEF	2.1662	0.022775	Up-Regulated
ENSG00000152253	SPC25	3.17995	1.92817e-35	Up-Regulated
ENSG00000161888	SPC24	3.47464	5.8597e-38	Up-Regulated
ENSG00000186583	SPATC1	2.18053	2.56573e-07	Up-Regulated
ENSG00000186451	SPATA12	1.2881	0.000160822	Up-Regulated
ENSG00000076382	SPAG5	3.15085	7.08732e-51	Up-Regulated
ENSG00000061656	SPAG4	2.31501	1.48094e-14	Up-Regulated
ENSG00000164651	SP8	7.09486	1.25058e-06	Up-Regulated
ENSG00000164736	SOX17	1.51921	9.92635e-05	Up-Regulated
ENSG00000168875	SOX14	5.26807	0.00176714	Up-Regulated
ENSG00000176887	SOX11	5.02675	1.78169e-05	Up-Regulated
ENSG00000187808	SOWAHD	1.32748	0.000468398	Up-Regulated
ENSG00000186212	SOWAHB	1.42729	0.00034198	Up-Regulated
ENSG00000140263	SORD	1.42111	3.55382e-06	Up-Regulated
ENSG00000165643	SOHLH1	5.63248	6.43789e-05	Up-Regulated
ENSG00000157734	SNX22	1.2079	1.03937e-07	Up-Regulated
ENSG00000172164	SNTB1	1.27785	2.36527e-05	Up-Regulated
ENSG00000139343	SNRPF	1.26257	1.14503e-15	Up-Regulated
ENSG00000167088	SNRPD1	1.01559	3.35009e-10	Up-Regulated
ENSG00000125835	SNRPB	1.03694	1.38705e-09	Up-Regulated
ENSG00000131876	SNRPA1	1.03404	2.57703e-15	Up-Regulated
ENSG00000161981	SNRNP25	1.16579	3.07464e-10	Up-Regulated
ENSG00000143499	SMYD2	1.07659	5.58432e-08	Up-Regulated
ENSG00000130768	SMPDL3B	2.63153	9.26893e-29	Up-Regulated
ENSG00000135587	SMPD2	1.12545	4.4936e-09	Up-Regulated
ENSG00000095932	SMIM24	3.35536	4.87239e-07	Up-Regulated
ENSG00000267795	SMIM22	2.07245	0.00010631	Up-Regulated
ENSG00000113810	SMC4	1.63309	4.55111e-09	Up-Regulated
ENSG00000077935	SMC1B	2.43646	0.00107961	Up-Regulated
ENSG00000127616	SMARCA4	1.50089	5.51395e-24	Up-Regulated
ENSG00000126233	SLURP1	5.97316	1.08978e-06	Up-Regulated
ENSG00000124107	SLPI	2.61611	2.67567e-05	Up-Regulated
ENSG00000187122	SLIT1	2.4072	0.026216	Up-Regulated
ENSG00000119705	SLIRP	1.07943	8.03451e-09	Up-Regulated
ENSG00000205359	SLCO6A1	4.6967	0.000777316	Up-Regulated
ENSG00000137571	SLCO5A1	1.61437	0.0326042	Up-Regulated
ENSG00000173930	SLCO4C1	2.3695	0.00774821	Up-Regulated
ENSG00000084453	SLCO1A2	3.5734	0.0033018	Up-Regulated
ENSG00000180251	SLC9A4	3.01181	4.69109e-06	Up-Regulated
ENSG00000109062	SLC9A3R1	1.12777	0.00716685	Up-Regulated
ENSG00000115616	SLC9A2	2.78612	8.48269e-08	Up-Regulated
ENSG00000103257	SLC7A5	2.72171	2.38737e-17	Up-Regulated
ENSG00000130876	SLC7A10	3.77679	0.00923639	Up-Regulated
ENSG00000139514	SLC7A1	1.16433	7.9687e-06	Up-Regulated
ENSG00000130821	SLC6A8	1.14001	2.7035e-05	Up-Regulated
ENSG00000268104	SLC6A14	2.89484	0.0256505	Up-Regulated
ENSG00000138074	SLC5A6	1.48602	1.0212e-17	Up-Regulated
ENSG00000148942	SLC5A12	3.22761	0.00115597	Up-Regulated
ENSG00000100170	SLC5A1	2.71136	0.00473781	Up-Regulated
ENSG00000101276	SLC52A3	1.54616	2.93717e-05	Up-Regulated
ENSG00000185803	SLC52A2	1.87091	6.70151e-30	Up-Regulated
ENSG00000169241	SLC50A1	1.48493	6.88459e-22	Up-Regulated
ENSG00000088836	SLC4A11	2.25376	1.28833e-07	Up-Regulated
ENSG00000138079	SLC3A1	3.43152	9.49907e-06	Up-Regulated
ENSG00000139540	SLC39A5	3.19249	0.000162463	Up-Regulated
ENSG00000147804	SLC39A4	2.1877	1.52463e-15	Up-Regulated
ENSG00000133195	SLC39A11	1.55989	3.38988e-21	Up-Regulated
ENSG00000166558	SLC38A8	4.4643	6.73418e-08	Up-Regulated
ENSG00000103042	SLC38A7	1.22729	5.51063e-25	Up-Regulated
ENSG00000160190	SLC37A1	1.54703	2.00243e-17	Up-Regulated
ENSG00000175782	SLC35E3	1.11685	0.0102581	Up-Regulated
ENSG00000182747	SLC35D3	5.18679	0.000893365	Up-Regulated
ENSG00000102100	SLC35A2	1.0114	1.3744e-09	Up-Regulated
ENSG00000136868	SLC31A1	1.00312	1.14414e-10	Up-Regulated
ENSG00000160326	SLC2A6	2.31683	7.10188e-20	Up-Regulated
ENSG00000117394	SLC2A1	2.03259	4.3817e-13	Up-Regulated
ENSG00000164638	SLC29A4	1.90551	3.51237e-07	Up-Regulated
ENSG00000174669	SLC29A2	1.96712	2.06929e-17	Up-Regulated
ENSG00000167114	SLC27A4	1.19154	4.26945e-15	Up-Regulated
ENSG00000174502	SLC26A9	2.11239	0.0138546	Up-Regulated
ENSG00000225697	SLC26A6	1.576	1.8802e-15	Up-Regulated
ENSG00000155850	SLC26A2	1.36926	0.0288231	Up-Regulated
ENSG00000013306	SLC25A39	1.60596	1.06364e-30	Up-Regulated
ENSG00000171612	SLC25A33	1.37942	7.01896e-15	Up-Regulated
ENSG00000177542	SLC25A22	1.18237	1.25596e-15	Up-Regulated
ENSG00000004864	SLC25A13	1.10979	5.85341e-17	Up-Regulated
ENSG00000183048	SLC25A10	2.59424	9.4085e-31	Up-Regulated
ENSG00000100075	SLC25A1	1.01958	9.29381e-07	Up-Regulated
ENSG00000259803	SLC22A31	3.37396	0.000150284	Up-Regulated
ENSG00000110628	SLC22A18	1.3594	7.80193e-05	Up-Regulated
ENSG00000173638	SLC19A1	1.69245	5.92163e-27	Up-Regulated
ENSG00000187714	SLC18A3	7.30781	2.85741e-08	Up-Regulated
ENSG00000141526	SLC16A3	2.35933	1.94675e-16	Up-Regulated
ENSG00000112394	SLC16A10	2.06581	8.57034e-06	Up-Regulated
ENSG00000132874	SLC14A2	4.46359	9.90421e-06	Up-Regulated
ENSG00000007216	SLC13A2	4.86389	0.000859562	Up-Regulated
ENSG00000221955	SLC12A8	1.78575	3.89625e-19	Up-Regulated
ENSG00000113504	SLC12A7	1.0023	4.99865e-09	Up-Regulated
ENSG00000124140	SLC12A5	2.40613	4.14579e-07	Up-Regulated
ENSG00000070915	SLC12A3	4.30125	1.74713e-06	Up-Regulated
ENSG00000018280	SLC11A1	1.79559	1.08141e-12	Up-Regulated
ENSG00000145248	SLC10A4	3.93772	1.61434e-08	Up-Regulated
ENSG00000162723	SLAMF9	2.0206	0.000440665	Up-Regulated
ENSG00000158714	SLAMF8	1.76074	2.63106e-05	Up-Regulated
ENSG00000145604	SKP2	1.16212	5.75724e-10	Up-Regulated
ENSG00000165480	SKA3	3.2697	1.14347e-50	Up-Regulated
ENSG00000154839	SKA1	3.45543	1.39723e-48	Up-Regulated
ENSG00000100625	SIX4	1.67126	7.28524e-18	Up-Regulated
ENSG00000138083	SIX3	5.53281	2.62898e-07	Up-Regulated
ENSG00000126778	SIX1	4.51471	2.57745e-14	Up-Regulated
ENSG00000187531	SIRT7	1.07548	6.51035e-16	Up-Regulated
ENSG00000105738	SIPA1L3	1.12109	7.55478e-11	Up-Regulated
ENSG00000116991	SIPA1L2	1.37218	1.41684e-05	Up-Regulated
ENSG00000159263	SIM2	2.80754	1.36244e-09	Up-Regulated
ENSG00000112246	SIM1	4.79944	0.000510953	Up-Regulated
ENSG00000197046	SIGLEC15	2.63257	2.24316e-06	Up-Regulated
ENSG00000142512	SIGLEC10	1.45949	0.00503071	Up-Regulated
ENSG00000088827	SIGLEC1	1.57066	0.00442329	Up-Regulated
ENSG00000182199	SHMT2	1.43871	2.2413e-17	Up-Regulated
ENSG00000160410	SHKBP1	1.00122	1.26403e-07	Up-Regulated
ENSG00000237515	SHISA9	4.95782	4.36969e-11	Up-Regulated
ENSG00000234965	SHISA8	2.65713	0.00235514	Up-Regulated
ENSG00000105251	SHD	3.43698	0.00148542	Up-Regulated
ENSG00000171241	SHCBP1	2.97432	7.5094e-43	Up-Regulated
ENSG00000214193	SH3D21	1.02265	0.000150335	Up-Regulated
ENSG00000142669	SH3BGRL3	1.01204	1.10882e-07	Up-Regulated
ENSG00000152292	SH2D6	2.83949	1.593e-06	Up-Regulated
ENSG00000125731	SH2D3A	1.00202	5.99268e-05	Up-Regulated
ENSG00000027869	SH2D2A	1.44738	0.000638883	Up-Regulated
ENSG00000160999	SH2B2	1.22479	7.86169e-06	Up-Regulated
ENSG00000163082	SGPP2	1.3854	0.0016399	Up-Regulated
ENSG00000166224	SGPL1	1.10547	5.06952e-15	Up-Regulated
ENSG00000163535	SGOL2	1.77216	1.46208e-14	Up-Regulated
ENSG00000129810	SGOL1	3.68058	2.14387e-45	Up-Regulated
ENSG00000101049	SGK2	2.04008	0.000322487	Up-Regulated
ENSG00000168878	SFTPB	7.13087	9.06001e-06	Up-Regulated
ENSG00000185303	SFTPA2	2.81074	0.0074123	Up-Regulated
ENSG00000196260	SFTA2	3.97104	3.01594e-06	Up-Regulated
ENSG00000175793	SFN	4.77611	2.13951e-23	Up-Regulated
ENSG00000100095	SEZ6L	4.62951	0.00126176	Up-Regulated
ENSG00000206075	SERPINB5	3.42315	2.22727e-06	Up-Regulated
ENSG00000197641	SERPINB13	4.37419	0.046491	Up-Regulated
ENSG00000197249	SERPINA1	2.36812	0.00218316	Up-Regulated
ENSG00000164300	SERINC5	1.10983	0.000475759	Up-Regulated
ENSG00000168528	SERINC2	2.50396	4.6544e-14	Up-Regulated
ENSG00000140264	SERF2	1.1355	3.13714e-08	Up-Regulated
ENSG00000179918	SEPHS2	1.17733	3.48517e-13	Up-Regulated
ENSG00000277957	SENP3-EIF4A1	1.56221	0.049469	Up-Regulated
ENSG00000124157	SEMG2	4.63115	0.00294607	Up-Regulated
ENSG00000185033	SEMA4B	1.28754	4.40506e-07	Up-Regulated
ENSG00000196189	SEMA4A	1.51021	1.27845e-10	Up-Regulated
ENSG00000001617	SEMA3F	1.0092	0.00508443	Up-Regulated
ENSG00000091490	SEL1L3	2.22955	2.02684e-29	Up-Regulated
ENSG00000101310	SEC23B	1.1723	1.10869e-11	Up-Regulated
ENSG00000100003	SEC14L2	1.25526	4.75903e-07	Up-Regulated
ENSG00000139410	SDSL	1.26777	1.74655e-07	Up-Regulated
ENSG00000135094	SDS	2.33957	5.73804e-15	Up-Regulated
ENSG00000128228	SDF2L1	2.08811	2.74288e-17	Up-Regulated
ENSG00000115884	SDC1	3.54272	5.71454e-33	Up-Regulated
ENSG00000260428	SCX	2.66983	1.64464e-07	Up-Regulated
ENSG00000146197	scube3	1.97538	0.0163766	Up-Regulated
ENSG00000180900	SCRIB	1.07038	1.28481e-09	Up-Regulated
ENSG00000130489	SCO2	1.11119	3.64805e-07	Up-Regulated
ENSG00000168447	SCNN1B	3.45482	3.08552e-06	Up-Regulated
ENSG00000111319	SCNN1A	1.42985	1.77948e-05	Up-Regulated
ENSG00000110484	SCGB2A2	6.56785	3.65083e-05	Up-Regulated
ENSG00000124939	SCGB2A1	2.73968	0.00335089	Up-Regulated
ENSG00000168515	SCGB1D1	7.18507	0.000150748	Up-Regulated
ENSG00000136155	SCEL	4.84379	3.8744e-11	Up-Regulated
ENSG00000099194	SCD	2.45787	4.55143e-20	Up-Regulated
ENSG00000189001	SBSN	4.80925	2.06641e-08	Up-Regulated
ENSG00000188322	SBK1	3.10592	6.26197e-32	Up-Regulated
ENSG00000130066	SAT1	1.28582	6.1874e-05	Up-Regulated
ENSG00000186193	SAPCD2	3.32893	6.47971e-38	Up-Regulated
ENSG00000130590	SAMD10	1.58567	1.51973e-19	Up-Regulated
ENSG00000141858	SAMD1	1.10628	7.82681e-14	Up-Regulated
ENSG00000168061	SAC3D1	1.57887	5.44732e-12	Up-Regulated
ENSG00000163993	S100P	4.30128	2.98708e-07	Up-Regulated
ENSG00000163220	S100A9	4.32706	7.21026e-09	Up-Regulated
ENSG00000143546	S100A8	4.04689	2.30249e-06	Up-Regulated
ENSG00000184330	S100A7A	6.28236	0.007106	Up-Regulated
ENSG00000143556	S100A7	7.00138	4.89866e-06	Up-Regulated
ENSG00000188015	S100A3	2.89754	0.00761245	Up-Regulated
ENSG00000196754	S100A2	4.32176	2.91182e-15	Up-Regulated
ENSG00000189334	S100A14	1.95306	0.024676	Up-Regulated
ENSG00000163191	S100A11	2.26076	9.22054e-24	Up-Regulated
ENSG00000173080	RXFP4	3.07392	0.00472292	Up-Regulated
ENSG00000183207	RUVBL2	1.09234	5.82119e-08	Up-Regulated
ENSG00000020633	RUNX3	1.92341	2.62521e-06	Up-Regulated
ENSG00000159216	RUNX1	1.58984	3.63899e-11	Up-Regulated
ENSG00000182010	RTKN2	2.46751	2.67405e-27	Up-Regulated
ENSG00000114993	RTKN	1.45048	3.62433e-29	Up-Regulated
ENSG00000132026	RTBDN	4.93967	4.97026e-09	Up-Regulated
ENSG00000171848	RRM2	3.64943	3.55098e-35	Up-Regulated
ENSG00000007376	RPUSD1	1.1745	1.45031e-10	Up-Regulated
ENSG00000215853	RPTN	8.27249	0.00221644	Up-Regulated
ENSG00000117676	RPS6KA1	1.68748	8.77147e-29	Up-Regulated
ENSG00000178718	RPP25	1.08998	0.0093577	Up-Regulated
ENSG00000118705	RPN2	1.20205	1.83362e-16	Up-Regulated
ENSG00000163923	RPL39L	1.48241	0.00240358	Up-Regulated
ENSG00000163584	RPL22L1	1.43233	2.79933e-05	Up-Regulated
ENSG00000248713	RP11-766F14.2	2.69955	0.0072953	Up-Regulated
ENSG00000249141	RP11-514O12.4	2.58783	5.1986e-11	Up-Regulated
ENSG00000047936	ROS1	3.52892	0.00438851	Up-Regulated
ENSG00000125995	ROMO1	1.56976	2.42748e-11	Up-Regulated
ENSG00000135119	RNFT2	2.93956	2.32378e-48	Up-Regulated
ENSG00000108375	RNF43	1.38628	0.00157145	Up-Regulated
ENSG00000237330	RNF223	2.57237	6.59281e-08	Up-Regulated
ENSG00000212864	RNF208	1.33138	8.17066e-06	Up-Regulated
ENSG00000165188	RNF183	3.25387	3.18133e-13	Up-Regulated
ENSG00000168894	RNF181	1.022	4.75013e-09	Up-Regulated
ENSG00000145428	RNF175	1.9037	0.000124689	Up-Regulated
ENSG00000104889	RNASEH2A	1.96924	3.08002e-25	Up-Regulated
ENSG00000169385	RNASE2	1.82814	8.40685e-06	Up-Regulated
ENSG00000182545	RNASE10	3.18856	0.000341157	Up-Regulated
ENSG00000175643	RMI2	2.12342	5.6274e-24	Up-Regulated
ENSG00000183145	RIPPLY3	4.46808	4.77405e-15	Up-Regulated
ENSG00000183421	RIPK4	1.68883	8.22114e-11	Up-Regulated
ENSG00000104312	RIPK2	1.15557	2.70639e-07	Up-Regulated
ENSG00000177181	RIMKLA	2.90985	1.87965e-13	Up-Regulated
ENSG00000131941	RHPN2	1.64307	5.28006e-14	Up-Regulated
ENSG00000158106	RHPN1	2.27462	2.22436e-24	Up-Regulated
ENSG00000104140	RHOV	3.18687	1.2382e-15	Up-Regulated
ENSG00000173156	RHOD	1.12328	0.00126445	Up-Regulated
ENSG00000140519	RHCG	6.62288	1.29501e-13	Up-Regulated
ENSG00000158315	RHBDL2	1.48021	3.66947e-07	Up-Regulated
ENSG00000103269	RHBDL1	2.26777	3.86629e-10	Up-Regulated
ENSG00000129667	RHBDF2	1.34026	1.47527e-09	Up-Regulated
ENSG00000100263	RHBDD3	1.16057	8.53672e-13	Up-Regulated
ENSG00000148908	RGS10	1.10223	0.000454774	Up-Regulated
ENSG00000148604	RGR	4.30595	0.000576622	Up-Regulated
ENSG00000205517	RGL3	1.53828	2.28821e-08	Up-Regulated
ENSG00000064490	RFXANK	1.30017	4.35792e-09	Up-Regulated
ENSG00000163918	RFC4	1.21796	1.84416e-08	Up-Regulated
ENSG00000133119	RFC3	1.05295	4.54289e-06	Up-Regulated
ENSG00000049541	RFC2	1.18079	6.37607e-17	Up-Regulated
ENSG00000102032	RENBP	1.53164	0.000655731	Up-Regulated
ENSG00000139890	REM2	1.59072	6.71198e-09	Up-Regulated
ENSG00000054967	RELT	2.05281	7.06741e-29	Up-Regulated
ENSG00000168476	REEP4	1.61438	2.16226e-22	Up-Regulated
ENSG00000160957	RECQL4	2.97056	7.88188e-36	Up-Regulated
ENSG00000100918	REC8	1.73845	2.12433e-05	Up-Regulated
ENSG00000278023	RDM1	2.88602	1.54233e-23	Up-Regulated
ENSG00000139988	RDH12	1.56141	0.00109341	Up-Regulated
ENSG00000121039	RDH10	2.77211	7.43322e-15	Up-Regulated
ENSG00000167771	RCOR2	2.13239	1.36018e-07	Up-Regulated
ENSG00000179051	RCC2	1.60753	3.32686e-44	Up-Regulated
ENSG00000180198	RCC1	1.3482	3.51459e-21	Up-Regulated
ENSG00000163694	RBM47	1.59257	1.08971e-14	Up-Regulated
ENSG00000130701	RBBP8NL	2.29427	1.20601e-15	Up-Regulated
ENSG00000099849	RASSF7	1.05738	0.000146377	Up-Regulated
ENSG00000169435	RASSF6	2.21678	2.27127e-07	Up-Regulated
ENSG00000107551	RASSF4	1.1812	1.79503e-07	Up-Regulated
ENSG00000165917	RAPSN	2.66449	0.000405345	Up-Regulated
ENSG00000108352	RAPGEFL1	1.34417	0.000200874	Up-Regulated
ENSG00000076864	RAP1GAP	2.1519	5.95215e-10	Up-Regulated
ENSG00000100401	RANGAP1	1.34744	1.7321e-18	Up-Regulated
ENSG00000155918	RAET1L	4.46436	2.4888e-11	Up-Regulated
ENSG00000085999	RAD54L	3.33888	3.63001e-42	Up-Regulated
ENSG00000111247	RAD51AP1	2.49096	3.10868e-24	Up-Regulated
ENSG00000051180	RAD51	2.85551	2.07214e-38	Up-Regulated
ENSG00000161800	RACGAP1	2.22595	3.7718e-30	Up-Regulated
ENSG00000169750	RAC3	2.76002	3.10232e-21	Up-Regulated
ENSG00000183155	RABIF	1.17527	1.36717e-22	Up-Regulated
ENSG00000127328	RAB3IP	1.20747	7.08413e-15	Up-Regulated
ENSG00000105514	RAB3D	1.06307	4.65369e-06	Up-Regulated
ENSG00000167964	RAB26	3.57479	1.44258e-20	Up-Regulated
ENSG00000132698	RAB25	2.13182	2.30053e-14	Up-Regulated
ENSG00000139832	RAB20	1.31664	5.52917e-12	Up-Regulated
ENSG00000146955	RAB19	2.54969	1.86025e-11	Up-Regulated
ENSG00000124839	RAB17	1.33758	5.74006e-07	Up-Regulated
ENSG00000139998	RAB15	1.25595	2.87712e-06	Up-Regulated
ENSG00000131242	RAB11FIP4	2.1106	2.25997e-18	Up-Regulated
ENSG00000156675	RAB11FIP1	1.15998	0.0377848	Up-Regulated
ENSG00000116260	QSOX1	1.03908	0.000624925	Up-Regulated
ENSG00000011478	QPCTL	1.38684	4.8391e-14	Up-Regulated
ENSG00000131096	PYY	2.61576	0.0265229	Up-Regulated
ENSG00000104524	PYCRL	1.39648	6.62904e-13	Up-Regulated
ENSG00000183010	PYCR1	2.41389	8.61803e-24	Up-Regulated
ENSG00000143217	PVRL4	3.07464	1.24904e-23	Up-Regulated
ENSG00000110400	PVRL1	1.79915	1.78433e-16	Up-Regulated
ENSG00000169972	PUSL1	1.0363	3.97443e-06	Up-Regulated
ENSG00000177192	PUS1	1.07627	7.82187e-12	Up-Regulated
ENSG00000164611	PTTG1	3.52595	3.17904e-38	Up-Regulated
ENSG00000054356	PTPRN	2.40659	9.36865e-05	Up-Regulated
ENSG00000111679	PTPN6	1.5124	5.74228e-21	Up-Regulated
ENSG00000101213	PTK6	2.87422	5.84275e-08	Up-Regulated
ENSG00000152266	PTH	3.00941	0.00967917	Up-Regulated
ENSG00000148334	PTGES2	1.0387	1.91689e-08	Up-Regulated
ENSG00000204624	PTCHD2	2.39444	0.00618374	Up-Regulated
ENSG00000152229	PSTPIP2	1.07413	0.00721212	Up-Regulated
ENSG00000134222	PSRC1	2.07616	4.65581e-21	Up-Regulated
ENSG00000204538	PSORS1C2	4.42833	0.000558151	Up-Regulated
ENSG00000157778	PSMG3	1.2967	5.21681e-13	Up-Regulated
ENSG00000100911	PSME2	1.35989	9.54102e-10	Up-Regulated
ENSG00000115233	PSMD14	1.1562	1.41778e-24	Up-Regulated
ENSG00000013275	PSMC4	1.03955	6.37082e-12	Up-Regulated
ENSG00000277791	PSMB3	1.31853	2.82002e-11	Up-Regulated
ENSG00000125637	PSD4	1.47853	9.47716e-17	Up-Regulated
ENSG00000167653	PSCA	4.22487	1.46485e-06	Up-Regulated
ENSG00000135069	PSAT1	2.13832	7.18122e-11	Up-Regulated
ENSG00000052344	PRSS8	3.04714	1.75513e-27	Up-Regulated
ENSG00000237412	PRSS56	5.24533	3.7491e-06	Up-Regulated
ENSG00000206549	PRSS50	3.16403	0.00239892	Up-Regulated
ENSG00000178226	PRSS36	1.24427	5.03297e-05	Up-Regulated
ENSG00000010438	PRSS3	3.78385	0.000142136	Up-Regulated
ENSG00000005001	PRSS22	2.03665	6.46596e-07	Up-Regulated
ENSG00000204983	PRSS1	5.35406	1.16063e-05	Up-Regulated
ENSG00000126460	PRRG2	1.83055	1.52776e-21	Up-Regulated
ENSG00000203783	PRR9	7.77037	0.0496359	Up-Regulated
ENSG00000131188	PRR7	2.12119	1.60327e-15	Up-Regulated
ENSG00000183248	PRR36	2.70872	1.44103e-22	Up-Regulated
ENSG00000188368	PRR19	1.72481	8.44759e-14	Up-Regulated
ENSG00000167183	PRR15L	1.85897	7.86456e-08	Up-Regulated
ENSG00000068489	PRR11	2.71043	3.65991e-32	Up-Regulated
ENSG00000135406	PRPH	2.75819	0.0198527	Up-Regulated
ENSG00000148426	PROSER2	1.77127	8.29914e-20	Up-Regulated
ENSG00000120685	PROSER1	1.08178	3.53589e-20	Up-Regulated
ENSG00000155066	PROM2	1.99369	3.88547e-08	Up-Regulated
ENSG00000007062	PROM1	2.05878	0.00134415	Up-Regulated
ENSG00000171199	PROL1	5.64265	0.0221484	Up-Regulated
ENSG00000163421	PROK2	3.94985	0.00845159	Up-Regulated
ENSG00000100033	PRODH	2.80314	0.00700435	Up-Regulated
ENSG00000115718	PROC	2.78944	5.79498e-09	Up-Regulated
ENSG00000067606	PRKCZ	1.29177	1.28448e-14	Up-Regulated
ENSG00000163932	PRKCD	1.20706	8.65092e-11	Up-Regulated
ENSG00000167815	PRDX2	1.01341	6.68466e-08	Up-Regulated
ENSG00000112238	PRDM13	5.45919	8.53334e-09	Up-Regulated
ENSG00000198901	PRC1	2.4468	8.23374e-33	Up-Regulated
ENSG00000165828	PRAP1	3.53379	2.66486e-05	Up-Regulated
ENSG00000185686	PRAME	4.26221	2.24999e-49	Up-Regulated
ENSG00000229637	PRAC2	7.57098	3.31429e-16	Up-Regulated
ENSG00000149923	PPP4C	1.39462	5.71346e-22	Up-Regulated
ENSG00000182676	PPP1R27	1.60549	0.0318622	Up-Regulated
ENSG00000166143	PPP1R14D	2.03948	0.00911659	Up-Regulated
ENSG00000173457	PPP1R14B	1.56168	6.37105e-15	Up-Regulated
ENSG00000104881	PPP1R13L	1.48998	1.35655e-11	Up-Regulated
ENSG00000172531	PPP1CA	1.44179	7.68171e-28	Up-Regulated
ENSG00000115241	PPM1G	1.06209	5.46106e-19	Up-Regulated
ENSG00000108179	PPIF	1.5624	2.33922e-17	Up-Regulated
ENSG00000143847	PPFIA4	2.28323	4.02801e-13	Up-Regulated
ENSG00000177380	PPFIA3	1.23308	2.13161e-06	Up-Regulated
ENSG00000203805	PPAPDC1A	2.53653	0.00111348	Up-Regulated
ENSG00000141934	PPAP2C	1.62067	1.80119e-05	Up-Regulated
ENSG00000152192	POU4F1	5.02245	9.98629e-10	Up-Regulated
ENSG00000198914	POU3F3	7.55877	1.48364e-05	Up-Regulated
ENSG00000184486	POU3F2	3.71134	0.000217845	Up-Regulated
ENSG00000196604	POTEF	1.81052	0.00669457	Up-Regulated
ENSG00000127948	POR	1.0973	7.82935e-09	Up-Regulated
ENSG00000167272	POP5	1.03129	1.64293e-11	Up-Regulated
ENSG00000185900	POMK	1.4552	0.0204838	Up-Regulated
ENSG00000177700	POLR2L	1.30626	2.02403e-08	Up-Regulated
ENSG00000105258	POLR2I	1.13898	1.11837e-05	Up-Regulated
ENSG00000163882	POLR2H	1.20177	9.48488e-17	Up-Regulated
ENSG00000051341	POLQ	3.25332	1.92443e-38	Up-Regulated
ENSG00000100479	POLE2	1.42637	5.42219e-12	Up-Regulated
ENSG00000177084	POLE	1.12883	3.76793e-13	Up-Regulated
ENSG00000062822	POLD1	1.28808	2.63002e-11	Up-Regulated
ENSG00000014138	POLA2	1.17572	4.35526e-11	Up-Regulated
ENSG00000114631	PODXL2	2.35225	1.56651e-20	Up-Regulated
ENSG00000164087	POC1A	3.22745	2.71128e-51	Up-Regulated
ENSG00000100344	PNPLA3	2.16537	1.98997e-09	Up-Regulated
ENSG00000198805	PNP	1.87544	2.51147e-22	Up-Regulated
ENSG00000198883	PNMA5	5.90548	0.0244869	Up-Regulated
ENSG00000127838	PNKD	1.14413	4.31925e-10	Up-Regulated
ENSG00000183395	PMCH	4.89342	4.88301e-05	Up-Regulated
ENSG00000120756	PLS1	2.24172	1.63766e-17	Up-Regulated
ENSG00000083444	PLOD1	1.01994	2.42467e-07	Up-Regulated
ENSG00000102934	PLLP	1.27888	8.56111e-05	Up-Regulated
ENSG00000142731	PLK4	2.15666	2.15064e-27	Up-Regulated
ENSG00000166851	PLK1	3.69232	3.17788e-49	Up-Regulated
ENSG00000148735	PLEKHS1	2.40642	0.00586958	Up-Regulated
ENSG00000187583	PLEKHN1	2.04304	2.60438e-09	Up-Regulated
ENSG00000104886	PLEKHJ1	1.29269	1.41111e-12	Up-Regulated
ENSG00000008323	PLEKHG6	2.33386	2.76193e-17	Up-Regulated
ENSG00000153404	PLEKHG4B	1.29475	0.0251884	Up-Regulated
ENSG00000175985	PLEKHD1	3.57419	6.2696e-16	Up-Regulated
ENSG00000021300	PLEKHB1	1.4089	0.00189977	Up-Regulated
ENSG00000100558	PLEK2	1.70668	4.10961e-08	Up-Regulated
ENSG00000240891	PLCXD2	1.85174	0.00507525	Up-Regulated
ENSG00000182378	PLCXD1	1.12523	0.000392457	Up-Regulated
ENSG00000011422	PLAUR	1.31508	0.000191123	Up-Regulated
ENSG00000168907	PLA2G4F	3.60345	1.1435e-10	Up-Regulated
ENSG00000159337	PLA2G4D	3.23272	0.0487532	Up-Regulated
ENSG00000100078	PLA2G3	4.12833	4.89132e-19	Up-Regulated
ENSG00000158786	PLA2G2F	3.03484	0.00338766	Up-Regulated
ENSG00000117215	PLA2G2D	2.82491	0.0206684	Up-Regulated
ENSG00000069764	PLA2G10	2.101	0.000752358	Up-Regulated
ENSG00000184363	PKP3	2.14441	3.42848e-17	Up-Regulated
ENSG00000081277	PKP1	4.26028	8.54682e-06	Up-Regulated
ENSG00000127564	PKMYT1	3.95549	2.51093e-48	Up-Regulated
ENSG00000067225	PKM	1.67708	1.60143e-25	Up-Regulated
ENSG00000107593	PKD2L1	2.49398	2.98233e-08	Up-Regulated
ENSG00000164093	PITX2	6.26685	2.90362e-12	Up-Regulated
ENSG00000069011	PITX1	5.02607	1.26051e-20	Up-Regulated
ENSG00000110697	PITPNM1	1.13553	0.000322842	Up-Regulated
ENSG00000102096	PIM2	1.02215	0.00162492	Up-Regulated
ENSG00000117461	PIK3R3	1.09165	0.000126756	Up-Regulated
ENSG00000105647	PIK3R2	1.18847	2.80614e-05	Up-Regulated
ENSG00000155629	PIK3AP1	1.38653	0.00245982	Up-Regulated
ENSG00000162896	PIGR	3.39338	0.000408314	Up-Regulated
ENSG00000140451	PIF1	2.78048	1.58154e-28	Up-Regulated
ENSG00000124102	PI3	5.79806	2.85203e-11	Up-Regulated
ENSG00000181649	PHLDA2	3.0806	9.73288e-15	Up-Regulated
ENSG00000156873	PHKG2	1.11652	9.59995e-14	Up-Regulated
ENSG00000092621	PHGDH	1.20769	0.00097574	Up-Regulated
ENSG00000184207	PGP	1.83441	3.18021e-21	Up-Regulated
ENSG00000159527	PGLYRP3	5.18888	0.000478158	Up-Regulated
ENSG00000102144	PGK1	1.08338	4.14598e-06	Up-Regulated
ENSG00000142657	PGD	1.91741	7.05338e-30	Up-Regulated
ENSG00000247077	PGAM5	1.20143	9.2058e-20	Up-Regulated
ENSG00000141959	PFKL	1.10886	9.62786e-11	Up-Regulated
ENSG00000114268	PFKFB4	2.2993	4.13308e-23	Up-Regulated
ENSG00000123836	PFKFB2	1.5148	1.49849e-07	Up-Regulated
ENSG00000158571	PFKFB1	1.46457	2.95188e-10	Up-Regulated
ENSG00000204220	PFDN6	1.02401	2.90975e-05	Up-Regulated
ENSG00000143256	PFDN2	1.09325	2.64781e-09	Up-Regulated
ENSG00000109272	PF4V1	4.94697	7.90996e-07	Up-Regulated
ENSG00000112378	PERP	1.11168	6.23577e-05	Up-Regulated
ENSG00000187642	PERM1	1.44654	0.00871628	Up-Regulated
ENSG00000139515	PDX1	5.6202	2.18437e-05	Up-Regulated
ENSG00000148459	PDSS1	1.09488	2.7652e-13	Up-Regulated
ENSG00000067992	PDK3	1.37036	1.20402e-11	Up-Regulated
ENSG00000152256	PDK1	1.2243	2.77514e-07	Up-Regulated
ENSG00000155660	PDIA4	1.4958	6.81367e-23	Up-Regulated
ENSG00000167004	PDIA3	1.02193	7.92166e-09	Up-Regulated
ENSG00000185615	PDIA2	4.67712	2.29477e-09	Up-Regulated
ENSG00000258429	PDF	1.10091	0.0015359	Up-Regulated
ENSG00000205268	PDE7A	1.39252	8.82901e-19	Up-Regulated
ENSG00000185527	PDE6G	1.985	0.0360863	Up-Regulated
ENSG00000163440	PDCL2	6.28573	1.6945e-06	Up-Regulated
ENSG00000188389	PDCD1	2.06322	0.00171531	Up-Regulated
ENSG00000169174	PCSK9	3.90007	2.57546e-12	Up-Regulated
ENSG00000175426	PCSK1	3.54835	0.00806653	Up-Regulated
ENSG00000132646	PCNA	1.46757	5.0586e-18	Up-Regulated
ENSG00000100889	PCK2	1.67329	6.04202e-16	Up-Regulated
ENSG00000114054	PCCB	1.51043	1.40478e-22	Up-Regulated
ENSG00000105717	PBX4	1.41086	6.09138e-08	Up-Regulated
ENSG00000168078	PBK	3.58335	2.87901e-32	Up-Regulated
ENSG00000198807	PAX9	3.38495	4.65942e-05	Up-Regulated
ENSG00000125618	PAX8	1.62831	4.49453e-06	Up-Regulated
ENSG00000115687	PASK	1.15792	6.04896e-14	Up-Regulated
ENSG00000138964	PARVG	1.87057	9.12474e-08	Up-Regulated
ENSG00000185480	PARPBP	1.84056	3.78464e-18	Up-Regulated
ENSG00000160781	PAQR6	2.25312	3.04775e-13	Up-Regulated
ENSG00000162073	PAQR4	2.29907	8.19382e-23	Up-Regulated
ENSG00000274897	PANO1	1.10282	8.80846e-05	Up-Regulated
ENSG00000152782	PANK1	1.13446	5.54979e-07	Up-Regulated
ENSG00000238269	PAGE2B	5.01891	0.0186187	Up-Regulated
ENSG00000068985	PAGE1	4.33857	0.0450272	Up-Regulated
ENSG00000079462	PAFAH1B3	2.40357	5.69222e-33	Up-Regulated
ENSG00000142619	PADI3	6.35203	7.10048e-12	Up-Regulated
ENSG00000117115	PADI2	2.2023	2.34899e-05	Up-Regulated
ENSG00000142623	PADI1	3.75417	7.00745e-05	Up-Regulated
ENSG00000124507	PACSIN1	2.72081	2.44185e-15	Up-Regulated
ENSG00000101104	PABPC1L	1.57346	1.08315e-08	Up-Regulated
ENSG00000185624	P4HB	1.43757	1.70622e-21	Up-Regulated
ENSG00000171631	P2RY6	1.67518	5.95521e-06	Up-Regulated
ENSG00000175591	P2RY2	1.83648	2.71597e-07	Up-Regulated
ENSG00000083454	P2RX5	2.13911	0.000192783	Up-Regulated
ENSG00000135124	P2RX4	1.14366	3.81608e-08	Up-Regulated
ENSG00000204237	OXLD1	1.06247	2.51186e-08	Up-Regulated
ENSG00000105261	OVOL3	1.97692	0.000542306	Up-Regulated
ENSG00000125850	OVOL2	1.54616	6.47112e-09	Up-Regulated
ENSG00000172818	OVOL1	3.12984	8.1722e-16	Up-Regulated
ENSG00000165588	OTX2	5.54322	0.0231764	Up-Regulated
ENSG00000115507	OTX1	5.90519	1.60164e-43	Up-Regulated
ENSG00000089723	OTUB2	1.82233	2.08711e-11	Up-Regulated
ENSG00000178602	OTOS	4.83401	0.00783872	Up-Regulated
ENSG00000188162	OTOG	4.24417	2.6548e-07	Up-Regulated
ENSG00000115155	OTOF	2.76075	0.000633008	Up-Regulated
ENSG00000155719	OTOA	2.68243	0.00036467	Up-Regulated
ENSG00000140961	OSGIN1	1.54294	0.0373872	Up-Regulated
ENSG00000184792	OSBP2	1.13174	3.22837e-08	Up-Regulated
ENSG00000123353	ORMDL2	1.30942	1.42128e-17	Up-Regulated
ENSG00000091651	ORC6	2.93333	2.85041e-48	Up-Regulated
ENSG00000085840	ORC1	3.0438	5.02277e-38	Up-Regulated
ENSG00000169327	OR5AU1	3.76826	0.000171158	Up-Regulated
ENSG00000124657	OR2B6	4.67016	3.55736e-16	Up-Regulated
ENSG00000168124	OR1F1	2.9606	0.00471684	Up-Regulated
ENSG00000082556	OPRK1	3.89874	1.44887e-06	Up-Regulated
ENSG00000116329	OPRD1	1.66841	5.7296e-05	Up-Regulated
ENSG00000178814	OPLAH	1.66805	4.3991e-09	Up-Regulated
ENSG00000205922	ONECUT3	4.01249	9.66342e-05	Up-Regulated
ENSG00000119547	ONECUT2	4.11033	7.15992e-13	Up-Regulated
ENSG00000169856	ONECUT1	4.25853	6.2956e-05	Up-Regulated
ENSG00000102837	OLFM4	4.32666	0.0111702	Up-Regulated
ENSG00000104147	OIP5	2.96483	1.26663e-33	Up-Regulated
ENSG00000197444	OGDHL	1.51779	0.000954251	Up-Regulated
ENSG00000181355	OFCC1	4.56902	4.67101e-05	Up-Regulated
ENSG00000109205	ODAM	4.99552	0.000458129	Up-Regulated
ENSG00000197822	OCLN	1.32782	3.54762e-06	Up-Regulated
ENSG00000145247	OCIAD2	2.0241	2.39285e-24	Up-Regulated
ENSG00000143450	OAZ3	1.7898	1.20891e-19	Up-Regulated
ENSG00000135114	OASL	2.56729	3.07911e-08	Up-Regulated
ENSG00000111331	OAS3	1.80258	1.59181e-07	Up-Regulated
ENSG00000111335	OAS2	1.68099	0.000650572	Up-Regulated
ENSG00000089127	OAS1	1.65085	0.00218098	Up-Regulated
ENSG00000144460	NYAP2	3.41476	3.99479e-06	Up-Regulated
ENSG00000182379	NXPH4	5.18738	2.7572e-15	Up-Regulated
ENSG00000122584	NXPH1	3.94972	0.000848607	Up-Regulated
ENSG00000137804	NUSAP1	2.88105	6.65661e-37	Up-Regulated
ENSG00000132182	NUP210	2.59617	3.98285e-40	Up-Regulated
ENSG00000143228	NUF2	3.35492	2.16628e-32	Up-Regulated
ENSG00000167799	NUDT8	1.74576	4.80219e-10	Up-Regulated
ENSG00000165609	NUDT5	1.34658	4.57509e-36	Up-Regulated
ENSG00000275074	NUDT18	1.03357	0.00135793	Up-Regulated
ENSG00000183828	NUDT14	1.37563	2.16152e-10	Up-Regulated
ENSG00000106268	NUDT1	1.32557	1.14227e-08	Up-Regulated
ENSG00000163545	NUAK2	1.14211	0.00029794	Up-Regulated
ENSG00000101188	NTSR1	3.51483	0.000145577	Up-Regulated
ENSG00000144130	NT5DC4	2.57589	1.15164e-05	Up-Regulated
ENSG00000168268	NT5DC2	1.26818	4.94395e-06	Up-Regulated
ENSG00000171119	NRTN	2.37658	1.20087e-05	Up-Regulated
ENSG00000091129	NRCAM	1.88621	0.000738696	Up-Regulated
ENSG00000160113	NR2F6	1.85484	1.86101e-20	Up-Regulated
ENSG00000131910	NR0B2	4.44259	0.00168576	Up-Regulated
ENSG00000181019	NQO1	3.08874	2.84861e-09	Up-Regulated
ENSG00000107833	NPM3	1.09776	2.32898e-07	Up-Regulated
ENSG00000135838	NPL	1.17276	0.00152309	Up-Regulated
ENSG00000188747	NOXA1	1.30346	0.000212818	Up-Regulated
ENSG00000111641	NOP2	1.11195	5.81267e-17	Up-Regulated
ENSG00000048162	NOP16	1.04467	2.11009e-11	Up-Regulated
ENSG00000182117	NOP10	1.02459	6.94434e-11	Up-Regulated
ENSG00000167207	NOD2	1.10565	0.00402051	Up-Regulated
ENSG00000132911	NMUR2	2.41441	0.00396268	Up-Regulated
ENSG00000109255	NMU	4.18296	1.70503e-18	Up-Regulated
ENSG00000239672	NME1	1.74498	2.46373e-22	Up-Regulated
ENSG00000197696	NMB	1.10714	0.00026357	Up-Regulated
ENSG00000167634	NLRP7	3.69913	3.29456e-05	Up-Regulated
ENSG00000022556	NLRP2	2.87715	0.00518089	Up-Regulated
ENSG00000165066	NKX6-3	5.24804	0.00054396	Up-Regulated
ENSG00000136327	NKX2-8	3.88839	2.32206e-05	Up-Regulated
ENSG00000183072	NKX2-5	5.35371	1.01554e-05	Up-Regulated
ENSG00000125820	NKX2-2	6.92506	0.000163082	Up-Regulated
ENSG00000136352	NKX2-1	8.19027	0.000547712	Up-Regulated
ENSG00000229544	NKX1-2	5.28324	4.57397e-06	Up-Regulated
ENSG00000179846	NKPD1	1.80022	2.2022e-05	Up-Regulated
ENSG00000145506	NKD2	2.85912	1.16839e-07	Up-Regulated
ENSG00000101198	NKAIN4	2.87856	0.00578967	Up-Regulated
ENSG00000184117	NIPSNAP1	1.14322	1.64374e-11	Up-Regulated
ENSG00000135540	NHSL1	2.33279	1.68721e-24	Up-Regulated
ENSG00000171786	NHLH1	1.47643	0.00483008	Up-Regulated
ENSG00000146232	NFKBIE	1.08899	2.84834e-07	Up-Regulated
ENSG00000050344	NFE2L3	1.78943	2.55089e-08	Up-Regulated
ENSG00000123405	NFE2	2.75679	2.44213e-09	Up-Regulated
ENSG00000235568	NFAM1	1.11748	0.0265422	Up-Regulated
ENSG00000181965	NEUROG1	4.87873	0.0372137	Up-Regulated
ENSG00000163121	NEURL3	2.94359	8.01022e-11	Up-Regulated
ENSG00000204386	NEU1	1.28403	1.79642e-16	Up-Regulated
ENSG00000171208	NETO2	1.96651	5.27219e-08	Up-Regulated
ENSG00000119408	NEK6	1.691	1.2387e-22	Up-Regulated
ENSG00000117650	NEK2	3.72111	1.36331e-47	Up-Regulated
ENSG00000109674	NEIL3	3.23212	1.4225e-32	Up-Regulated
ENSG00000183091	NEB	1.40509	0.0178344	Up-Regulated
ENSG00000110717	NDUFS8	1.43181	6.99691e-13	Up-Regulated
ENSG00000145494	NDUFS6	1.26265	2.22786e-08	Up-Regulated
ENSG00000168653	NDUFS5	1.03914	5.97466e-07	Up-Regulated
ENSG00000147123	NDUFB11	1.09723	1.31206e-08	Up-Regulated
ENSG00000185633	NDUFA4L2	1.85888	0.0313432	Up-Regulated
ENSG00000170906	NDUFA3	1.30182	4.2034e-09	Up-Regulated
ENSG00000186010	NDUFA13	1.24389	6.24727e-06	Up-Regulated
ENSG00000080986	NDC80	2.03417	9.87908e-15	Up-Regulated
ENSG00000184454	NCMAP	2.80694	8.64675e-13	Up-Regulated
ENSG00000125912	NCLN	1.18713	1.7766e-10	Up-Regulated
ENSG00000116701	NCF2	1.24321	0.00698771	Up-Regulated
ENSG00000144959	NCEH1	1.06327	0.000721527	Up-Regulated
ENSG00000188505	NCCRP1	4.24512	8.05981e-10	Up-Regulated
ENSG00000121152	NCAPH	3.6747	4.4631e-54	Up-Regulated
ENSG00000146918	NCAPG2	1.32827	8.04127e-11	Up-Regulated
ENSG00000109805	NCAPG	3.4455	2.19466e-39	Up-Regulated
ENSG00000151503	NCAPD3	1.14603	2.42962e-11	Up-Regulated
ENSG00000010292	NCAPD2	1.19789	4.70324e-13	Up-Regulated
ENSG00000160796	NBEAL2	1.61069	8.76827e-19	Up-Regulated
ENSG00000166833	NAV2	1.29901	5.71914e-06	Up-Regulated
ENSG00000185818	NAT8L	1.95032	0.00147009	Up-Regulated
ENSG00000141562	NARF	1.28534	6.45419e-22	Up-Regulated
ENSG00000147813	NAPRT	1.33141	0.000389762	Up-Regulated
ENSG00000095380	NANS	1.08896	2.73922e-07	Up-Regulated
ENSG00000187556	NANOS3	1.53521	3.50675e-05	Up-Regulated
ENSG00000160877	NACC1	1.66086	8.56181e-31	Up-Regulated
ENSG00000110583	NAA40	1.0863	2.73958e-20	Up-Regulated
ENSG00000183011	NAA38	1.03971	5.09279e-06	Up-Regulated
ENSG00000102030	NAA10	1.26616	8.93198e-08	Up-Regulated
ENSG00000170476	MZB1	2.35606	0.0328572	Up-Regulated
ENSG00000129152	MYOD1	5.84471	0.000217641	Up-Regulated
ENSG00000196586	MYO6	1.38239	1.60915e-11	Up-Regulated
ENSG00000167306	MYO5B	1.6297	7.76108e-12	Up-Regulated
ENSG00000071909	MYO3B	1.57207	0.01756	Up-Regulated
ENSG00000278259	MYO19	1.29202	3.83123e-15	Up-Regulated
ENSG00000145555	MYO10	1.92028	6.94856e-31	Up-Regulated
ENSG00000101306	MYLK2	1.38175	0.0176792	Up-Regulated
ENSG00000078814	MYH7B	2.8728	0.0217088	Up-Regulated
ENSG00000092054	MYH7	3.50013	6.69134e-05	Up-Regulated
ENSG00000105357	MYH14	1.61028	1.05633e-05	Up-Regulated
ENSG00000172927	MYEOV	4.4	7.97676e-14	Up-Regulated
ENSG00000074842	MYDGF	1.03852	2.29108e-05	Up-Regulated
ENSG00000134323	MYCN	3.23282	7.59901e-09	Up-Regulated
ENSG00000116990	MYCL	1.74165	2.71025e-07	Up-Regulated
ENSG00000101057	MYBL2	4.80126	5.62988e-50	Up-Regulated
ENSG00000185105	MYADML2	2.22744	0.000151664	Up-Regulated
ENSG00000213347	MXD3	1.52309	1.78128e-11	Up-Regulated
ENSG00000167508	MVD	1.05759	0.000109478	Up-Regulated
ENSG00000117983	MUC5B	3.69428	0.0118334	Up-Regulated
ENSG00000215182	MUC5AC	7.56816	2.15876e-11	Up-Regulated
ENSG00000204544	MUC21	4.66067	1.76333e-05	Up-Regulated
ENSG00000185499	MUC1	2.03728	1.51213e-07	Up-Regulated
ENSG00000132749	MTL5	1.58283	5.15199e-13	Up-Regulated
ENSG00000065911	MTHFD2	1.36986	6.1518e-10	Up-Regulated
ENSG00000120254	MTHFD1L	1.0651	1.67226e-08	Up-Regulated
ENSG00000146410	MTFR2	3.48614	6.05599e-46	Up-Regulated
ENSG00000242114	MTFP1	2.40036	3.13904e-24	Up-Regulated
ENSG00000172167	MTBP	1.06719	0.000124421	Up-Regulated
ENSG00000087250	MT3	3.24251	5.7528e-05	Up-Regulated
ENSG00000205358	MT1H	3.31501	0.000399795	Up-Regulated
ENSG00000125144	MT1G	2.72462	0.000212517	Up-Regulated
ENSG00000198417	MT1F	2.10233	8.07556e-10	Up-Regulated
ENSG00000163132	MSX1	2.15459	0.0134236	Up-Regulated
ENSG00000164078	MST1R	2.46626	2.06429e-12	Up-Regulated
ENSG00000263639	MSMB	4.02789	0.0202419	Up-Regulated
ENSG00000135097	MSI1	1.84773	2.83993e-08	Up-Regulated
ENSG00000166961	MS4A15	2.90397	0.00727716	Up-Regulated
ENSG00000074071	MRPS34	1.14355	1.81206e-09	Up-Regulated
ENSG00000125901	MRPS26	1.03038	6.33247e-10	Up-Regulated
ENSG00000116898	MRPS15	1.14145	4.8451e-11	Up-Regulated
ENSG00000128626	MRPS12	1.29366	2.6385e-12	Up-Regulated
ENSG00000162910	MRPL55	1.15272	6.50199e-08	Up-Regulated
ENSG00000136522	MRPL47	1.10021	1.87423e-08	Up-Regulated
ENSG00000214026	MRPL23	1.08715	2.54338e-05	Up-Regulated
ENSG00000137547	MRPL15	1.12762	1.4958e-13	Up-Regulated
ENSG00000180992	MRPL14	1.22566	4.16975e-13	Up-Regulated
ENSG00000172172	MRPL13	1.0536	8.60518e-10	Up-Regulated
ENSG00000262814	MRPL12	1.49974	4.00826e-08	Up-Regulated
ENSG00000204839	MROH6	2.0836	1.2013e-06	Up-Regulated
ENSG00000185038	MROH2A	4.96802	8.41603e-11	Up-Regulated
ENSG00000179832	MROH1	1.17588	4.54208e-13	Up-Regulated
ENSG00000118242	MREG	1.77648	1.82224e-23	Up-Regulated
ENSG00000160588	MPZL3	1.16118	8.91384e-11	Up-Regulated
ENSG00000254858	MPV17L2	1.17801	2.74553e-15	Up-Regulated
ENSG00000129255	MPDU1	1.08438	5.04257e-12	Up-Regulated
ENSG00000115275	MOGS	1.1301	1.10469e-26	Up-Regulated
ENSG00000124003	MOGAT1	2.56097	1.28317e-06	Up-Regulated
ENSG00000130675	MNX1	5.21065	4.10035e-20	Up-Regulated
ENSG00000121211	MND1	3.1705	2.26932e-32	Up-Regulated
ENSG00000100985	MMP9	4.12489	1.44951e-12	Up-Regulated
ENSG00000102996	MMP15	1.58354	2.48296e-15	Up-Regulated
ENSG00000137745	MMP13	3.63436	0.0122075	Up-Regulated
ENSG00000262406	MMP12	4.15392	6.14625e-13	Up-Regulated
ENSG00000102539	MLNR	2.05496	0.00205398	Up-Regulated
ENSG00000148773	MKI67	3.4834	2.49241e-43	Up-Regulated
ENSG00000099812	MISP	2.1331	4.65939e-07	Up-Regulated
ENSG00000159055	MIS18A	1.05185	5.48515e-10	Up-Regulated
ENSG00000141854	Mir1199	1.58455	1.08662e-06	Up-Regulated
ENSG00000135517	MIP	1.35254	0.00165886	Up-Regulated
ENSG00000100253	MIOX	4.0927	6.30666e-11	Up-Regulated
ENSG00000240972	MIF	1.41957	1.68557e-05	Up-Regulated
ENSG00000141741	MIEN1	1.66217	3.68298e-06	Up-Regulated
ENSG00000204516	MICB	1.42699	2.7817e-05	Up-Regulated
ENSG00000133808	MICALCL	1.5782	0.000995985	Up-Regulated
ENSG00000261857	MIA	3.28797	0.00247783	Up-Regulated
ENSG00000125871	MGME1	1.07677	2.16352e-16	Up-Regulated
ENSG00000135953	MFSD9	1.16722	4.21539e-25	Up-Regulated
ENSG00000167700	MFSD3	1.90895	3.71603e-18	Up-Regulated
ENSG00000254726	MEX3A	2.32335	1.23797e-21	Up-Regulated
ENSG00000170439	METTL7B	2.24054	0.000490203	Up-Regulated
ENSG00000106484	MEST	1.66902	5.67718e-10	Up-Regulated
ENSG00000188095	MESP2	4.09012	1.88661e-12	Up-Regulated
ENSG00000166823	MESP1	4.68795	4.39397e-18	Up-Regulated
ENSG00000112818	MEP1A	3.04895	0.0233582	Up-Regulated
ENSG00000165304	MELK	3.82851	2.42137e-49	Up-Regulated
ENSG00000085276	MECOM	1.34662	1.03677e-09	Up-Regulated
ENSG00000110492	MDK	1.52766	5.52762e-08	Up-Regulated
ENSG00000125885	MCM8	1.18925	5.68173e-09	Up-Regulated
ENSG00000166508	MCM7	1.22523	1.01709e-10	Up-Regulated
ENSG00000100297	MCM5	1.23805	2.73689e-09	Up-Regulated
ENSG00000104738	MCM4	2.11829	5.35757e-27	Up-Regulated
ENSG00000073111	MCM2	2.12716	1.21215e-21	Up-Regulated
ENSG00000065328	MCM10	3.93337	8.69803e-41	Up-Regulated
ENSG00000234602	MCIDAS	2.82893	2.1037e-09	Up-Regulated
ENSG00000183019	MCEMP1	2.56239	4.76884e-05	Up-Regulated
ENSG00000204511	MCCD1	5.24017	0.0014257	Up-Regulated
ENSG00000131844	MCCC2	1.285	1.05083e-14	Up-Regulated
ENSG00000124159	MATN4	2.10513	0.0147031	Up-Regulated
ENSG00000120539	MASTL	1.15437	1.36077e-10	Up-Regulated
ENSG00000105613	MAST1	2.62393	3.82215e-10	Up-Regulated
ENSG00000140832	MARVELD3	1.6961	1.48612e-18	Up-Regulated
ENSG00000152939	MARVELD2	1.37667	8.64637e-15	Up-Regulated
ENSG00000175130	MARCKSL1	1.21601	5.43358e-13	Up-Regulated
ENSG00000156711	MAPK13	1.74789	9.81798e-19	Up-Regulated
ENSG00000135525	MAP7	1.47599	9.81135e-18	Up-Regulated
ENSG00000180834	MAP6D1	1.06238	0.00204729	Up-Regulated
ENSG00000104814	MAP4K1	1.40174	0.00153932	Up-Regulated
ENSG00000006432	MAP3K9	1.71379	5.26341e-22	Up-Regulated
ENSG00000108984	MAP2K6	2.68527	1.12751e-17	Up-Regulated
ENSG00000145050	MANF	1.34262	4.35458e-12	Up-Regulated
ENSG00000104774	MAN2B1	1.07501	9.11665e-13	Up-Regulated
ENSG00000177943	MAMDC4	1.01498	0.00855143	Up-Regulated
ENSG00000147676	MAL2	1.41342	3.46486e-06	Up-Regulated
ENSG00000172005	MAL	3.80374	7.05323e-06	Up-Regulated
ENSG00000269313	MAGIX	1.35262	0.000317213	Up-Regulated
ENSG00000267978	MAGEA9	6.47032	0.00319552	Up-Regulated
ENSG00000147381	MAGEA4	7.54575	0.00800263	Up-Regulated
ENSG00000221867	MAGEA3	6.55039	0.0326077	Up-Regulated
ENSG00000185247	MAGEA11	7.768	5.06242e-06	Up-Regulated
ENSG00000124260	MAGEA10	7.04006	0.00169159	Up-Regulated
ENSG00000182759	MAFA	4.46815	6.35407e-07	Up-Regulated
ENSG00000116670	MAD2L2	1.19978	8.07434e-10	Up-Regulated
ENSG00000164109	MAD2L1	2.24696	1.00755e-21	Up-Regulated
ENSG00000173212	MAB21L3	2.59939	5.37515e-06	Up-Regulated
ENSG00000159374	M1AP	1.92902	0.000838042	Up-Regulated
ENSG00000011009	LYPLA2	1.32443	1.82546e-21	Up-Regulated
ENSG00000259823	LYPD8	4.00342	0.025785	Up-Regulated
ENSG00000185674	LYG2	2.23137	4.19414e-05	Up-Regulated
ENSG00000160886	LY6K	2.51983	0.000699692	Up-Regulated
ENSG00000167656	LY6D	5.3265	2.36708e-06	Up-Regulated
ENSG00000062524	LTK	2.29265	0.00106962	Up-Regulated
ENSG00000227507	LTB	2.30885	4.45932e-05	Up-Regulated
ENSG00000226979	LTA	1.43788	0.0204747	Up-Regulated
ENSG00000105699	LSR	1.98829	5.84019e-28	Up-Regulated
ENSG00000130332	LSM7	1.1381	1.90752e-07	Up-Regulated
ENSG00000130520	LSM4	1.46718	4.69213e-19	Up-Regulated
ENSG00000166159	LRTM2	4.37136	1.86371e-05	Up-Regulated
ENSG00000162951	LRRTM1	2.70621	0.00362723	Up-Regulated
ENSG00000171017	LRRC8E	1.78186	1.73684e-06	Up-Regulated
ENSG00000171492	LRRC8D	1.08511	1.5016e-11	Up-Regulated
ENSG00000197147	LRRC8B	1.10017	4.8496e-12	Up-Regulated
ENSG00000108829	LRRC59	1.16577	1.62009e-18	Up-Regulated
ENSG00000169683	LRRC45	1.35334	5.92516e-12	Up-Regulated
ENSG00000114248	LRRC31	3.88384	5.24766e-08	Up-Regulated
ENSG00000184709	LRRC26	4.32926	5.02012e-06	Up-Regulated
ENSG00000186648	LRRC16B	1.62649	6.14215e-05	Up-Regulated
ENSG00000157193	LRP8	1.35869	2.03177e-06	Up-Regulated
ENSG00000134569	LRP4	2.73213	0.000154424	Up-Regulated
ENSG00000081479	LRP2	4.1836	3.39709e-05	Up-Regulated
ENSG00000173621	LRFN4	1.37099	6.20395e-09	Up-Regulated
ENSG00000153395	LPCAT1	1.1252	4.50621e-08	Up-Regulated
ENSG00000064547	LPAR2	1.84661	1.68738e-20	Up-Regulated
ENSG00000196365	LONP1	1.03563	1.33466e-07	Up-Regulated
ENSG00000142235	LMTK3	1.89986	2.7238e-09	Up-Regulated
ENSG00000166407	LMO1	3.46484	0.00667421	Up-Regulated
ENSG00000176619	LMNB2	1.2667	6.41269e-13	Up-Regulated
ENSG00000113368	LMNB1	2.65558	7.94919e-39	Up-Regulated
ENSG00000169223	LMAN2	1.22519	1.56341e-12	Up-Regulated
ENSG00000073350	LLGL2	1.90477	5.3446e-23	Up-Regulated
ENSG00000173239	LIPM	3.67296	2.60086e-13	Up-Regulated
ENSG00000101670	LIPG	3.25947	1.81062e-13	Up-Regulated
ENSG00000187772	LIN28B	6.29474	7.28898e-08	Up-Regulated
ENSG00000203896	LIME1	1.04138	0.000280368	Up-Regulated
ENSG00000136490	LIMD2	1.4392	1.7945e-07	Up-Regulated
ENSG00000186818	LILRB4	2.08173	2.69212e-06	Up-Regulated
ENSG00000131042	LILRB2	1.26697	0.0499059	Up-Regulated
ENSG00000104972	LILRB1	1.29511	0.00455445	Up-Regulated
ENSG00000244482	LILRA6	1.44159	0.00456214	Up-Regulated
ENSG00000105486	LIG1	1.12776	6.15262e-13	Up-Regulated
ENSG00000089116	LHX5	3.85214	0.000515854	Up-Regulated
ENSG00000107187	LHX3	7.11036	0.00624373	Up-Regulated
ENSG00000106689	LHX2	5.76393	2.62011e-11	Up-Regulated
ENSG00000197753	LHFPL5	3.68046	1.47365e-05	Up-Regulated
ENSG00000104826	LHB	2.0117	0.000138499	Up-Regulated
ENSG00000146166	LGSN	4.07428	6.57104e-05	Up-Regulated
ENSG00000100600	LGMN	1.04334	8.40685e-06	Up-Regulated
ENSG00000168961	LGALS9	1.26254	0.000448686	Up-Regulated
ENSG00000178934	LGALS7B	5.12666	4.83913e-12	Up-Regulated
ENSG00000205076	LGALS7	3.67649	0.0439705	Up-Regulated
ENSG00000108679	LGALS3BP	1.11524	0.000155018	Up-Regulated
ENSG00000186007	LEMD1	2.61361	0.000818516	Up-Regulated
ENSG00000243709	LEFTY1	6.49608	5.40668e-13	Up-Regulated
ENSG00000134333	LDHA	1.58116	1.53113e-17	Up-Regulated
ENSG00000148346	LCN2	2.57968	0.00497631	Up-Regulated
ENSG00000177984	LCN15	6.21166	7.55464e-07	Up-Regulated
ENSG00000179528	LBX2	3.11382	9.54291e-17	Up-Regulated
ENSG00000138136	LBX1	6.41992	0.0405817	Up-Regulated
ENSG00000104341	LAPTM4B	1.74826	2.11728e-11	Up-Regulated
ENSG00000116586	LAMTOR2	1.6415	8.30493e-20	Up-Regulated
ENSG00000078081	LAMP3	2.44592	2.82737e-09	Up-Regulated
ENSG00000058085	LAMC2	1.26701	0.0314191	Up-Regulated
ENSG00000091128	LAMB4	1.80186	1.68306e-05	Up-Regulated
ENSG00000101680	LAMA1	3.27363	2.47555e-09	Up-Regulated
ENSG00000196976	LAGE3	1.37169	6.17489e-10	Up-Regulated
ENSG00000159166	LAD1	2.91782	1.00173e-21	Up-Regulated
ENSG00000157992	KRTCAP3	1.63007	9.64901e-08	Up-Regulated
ENSG00000254997	KRTAP5-9	1.51869	0.0116939	Up-Regulated
ENSG00000204572	KRTAP5-10	1.88786	0.00140116	Up-Regulated
ENSG00000205869	KRTAP5-1	1.54526	0.00044053	Up-Regulated
ENSG00000198443	KRTAP4-1	5.04862	0.00361415	Up-Regulated
ENSG00000212901	KRTAP3-1	4.63883	0.0213148	Up-Regulated
ENSG00000212724	KRTAP2-3	4.72666	3.22951e-05	Up-Regulated
ENSG00000221880	KRTAP1-3	4.74727	0.00928714	Up-Regulated
ENSG00000170442	KRT86	1.7046	0.0310538	Up-Regulated
ENSG00000170523	KRT83	4.87604	4.00328e-06	Up-Regulated
ENSG00000167767	KRT80	1.56513	0.0356437	Up-Regulated
ENSG00000170421	KRT8	2.84922	6.70427e-27	Up-Regulated
ENSG00000185640	KRT79	6.34263	0.000311718	Up-Regulated
ENSG00000170423	KRT78	4.60326	3.558e-11	Up-Regulated
ENSG00000170454	KRT75	6.5946	2.41059e-10	Up-Regulated
ENSG00000139648	KRT71	6.39575	0.0318562	Up-Regulated
ENSG00000135480	KRT7	1.93049	0.00449349	Up-Regulated
ENSG00000170465	KRT6C	5.39333	0.000900562	Up-Regulated
ENSG00000185479	KRT6B	6.65617	1.66366e-07	Up-Regulated
ENSG00000205420	KRT6A	6.68034	2.58133e-10	Up-Regulated
ENSG00000186081	KRT5	4.72222	1.05945e-07	Up-Regulated
ENSG00000006059	KRT33A	4.06395	0.0197258	Up-Regulated
ENSG00000094796	KRT31	7.29385	3.74515e-05	Up-Regulated
ENSG00000186442	KRT3	3.60013	0.000571774	Up-Regulated
ENSG00000173908	KRT28	6.93393	0.026413	Up-Regulated
ENSG00000108244	KRT23	2.40725	1.27755e-05	Up-Regulated
ENSG00000171345	KRT19	1.81591	6.54851e-06	Up-Regulated
ENSG00000111057	KRT18	2.45449	1.78724e-19	Up-Regulated
ENSG00000128422	KRT17	2.78075	0.0010402	Up-Regulated
ENSG00000186832	KRT16	5.40835	7.41216e-09	Up-Regulated
ENSG00000171346	KRT15	4.12106	3.92566e-11	Up-Regulated
ENSG00000118162	KPTN	1.12828	4.61469e-09	Up-Regulated
ENSG00000182481	KPNA2	2.56086	1.51972e-37	Up-Regulated
ENSG00000184445	KNTC1	1.43778	1.88396e-14	Up-Regulated
ENSG00000128944	KNSTRN	1.79844	2.5923e-26	Up-Regulated
ENSG00000188883	KLRG2	3.44224	1.37919e-07	Up-Regulated
ENSG00000129437	KLK14	2.69288	0.000266339	Up-Regulated
ENSG00000186474	KLK12	3.861	0.000735885	Up-Regulated
ENSG00000149243	KLHL35	2.10778	8.54721e-09	Up-Regulated
ENSG00000187961	KLHL17	1.10814	7.33312e-06	Up-Regulated
ENSG00000197705	KLHL14	1.27412	0.00385867	Up-Regulated
ENSG00000130487	KLHDC7B	2.78839	9.66725e-07	Up-Regulated
ENSG00000179023	KLHDC7A	2.52891	7.8766e-07	Up-Regulated
ENSG00000102554	KLF5	1.21666	4.76918e-05	Up-Regulated
ENSG00000105610	KLF1	1.85306	6.7292e-07	Up-Regulated
ENSG00000104892	KLC3	3.42832	4.60917e-13	Up-Regulated
ENSG00000116014	KISS1R	4.53811	3.99151e-10	Up-Regulated
ENSG00000170498	KISS1	3.16171	4.04237e-07	Up-Regulated
ENSG00000167702	KIFC2	1.46387	1.04609e-06	Up-Regulated
ENSG00000237649	KIFC1	3.56741	2.73478e-45	Up-Regulated
ENSG00000226650	KIF4B	2.7555	2.16968e-10	Up-Regulated
ENSG00000090889	KIF4A	3.23431	4.04686e-42	Up-Regulated
ENSG00000142945	KIF2C	3.54766	3.69939e-43	Up-Regulated
ENSG00000162849	KIF26B	1.44723	0.00340978	Up-Regulated
ENSG00000186638	KIF24	1.39422	9.42303e-12	Up-Regulated
ENSG00000137807	KIF23	2.31571	7.652e-27	Up-Regulated
ENSG00000079616	KIF22	1.51019	1.12873e-19	Up-Regulated
ENSG00000138182	KIF20B	1.26487	6.28706e-08	Up-Regulated
ENSG00000112984	KIF20A	3.22756	1.9963e-38	Up-Regulated
ENSG00000130294	KIF1A	5.19422	2.44922e-16	Up-Regulated
ENSG00000186185	KIF18B	3.68486	4.08458e-44	Up-Regulated
ENSG00000121621	KIF18A	2.9672	7.71027e-36	Up-Regulated
ENSG00000163808	KIF15	2.84301	2.30889e-30	Up-Regulated
ENSG00000118193	KIF14	3.43463	1.21386e-38	Up-Regulated
ENSG00000138160	KIF11	2.89641	1.37396e-37	Up-Regulated
ENSG00000179698	KIAA1875	1.49265	0.00276822	Up-Regulated
ENSG00000187164	KIAA1598	1.24886	1.33383e-09	Up-Regulated
ENSG00000110427	KIAA1549L	2.89648	1.92836e-05	Up-Regulated
ENSG00000163507	KIAA1524	1.85814	2.49234e-13	Up-Regulated
ENSG00000162522	KIAA1522	1.16304	1.95468e-12	Up-Regulated
ENSG00000112379	KIAA1244	1.17122	0.00183452	Up-Regulated
ENSG00000166803	KIAA0101	3.41227	1.3114e-35	Up-Regulated
ENSG00000175707	KDF1	1.74477	1.46435e-19	Up-Regulated
ENSG00000134504	KCTD1	1.22348	4.09665e-07	Up-Regulated
ENSG00000135253	KCP	2.31112	0.000687118	Up-Regulated
ENSG00000124134	KCNS1	3.48153	1.15948e-08	Up-Regulated
ENSG00000184156	KCNQ3	1.59894	0.0473141	Up-Regulated
ENSG00000169427	KCNK9	3.4736	3.36456e-05	Up-Regulated
ENSG00000164626	KCNK5	1.20555	0.000221391	Up-Regulated
ENSG00000135750	KCNK1	1.04853	0.00307458	Up-Regulated
ENSG00000157542	KCNJ6	2.30627	0.00952118	Up-Regulated
ENSG00000157551	KCNJ15	3.70003	9.71895e-08	Up-Regulated
ENSG00000187486	KCNJ11	1.45553	2.04094e-05	Up-Regulated
ENSG00000177807	KCNJ10	2.29992	4.9162e-06	Up-Regulated
ENSG00000135519	KCNH3	2.21604	0.000164644	Up-Regulated
ENSG00000107821	KAZALD1	1.53743	0.00190523	Up-Regulated
ENSG00000132854	KANK4	4.37425	1.0405e-12	Up-Regulated
ENSG00000011201	KAL1	1.66991	0.0250677	Up-Regulated
ENSG00000146049	KAAG1	2.56941	9.67779e-08	Up-Regulated
ENSG00000167476	JSRP1	4.92022	1.19302e-20	Up-Regulated
ENSG00000009765	IYD	3.57579	9.25792e-07	Up-Regulated
ENSG00000116679	IVNS1ABP	1.19623	1.85595e-09	Up-Regulated
ENSG00000163207	IVL	7.13348	3.83407e-05	Up-Regulated
ENSG00000096433	ITPR3	1.54485	8.41204e-07	Up-Regulated
ENSG00000115221	ITGB6	2.26674	5.13593e-05	Up-Regulated
ENSG00000167930	ITFG3	1.02608	1.16528e-08	Up-Regulated
ENSG00000159556	ISL2	4.80464	9.9524e-06	Up-Regulated
ENSG00000172183	ISG20	1.88224	3.41015e-12	Up-Regulated
ENSG00000187608	ISG15	3.34539	1.32861e-14	Up-Regulated
ENSG00000176842	IRX5	2.08279	0.0233381	Up-Regulated
ENSG00000185507	IRF7	1.894	5.87128e-12	Up-Regulated
ENSG00000117595	IRF6	1.08495	6.59725e-05	Up-Regulated
ENSG00000184216	IRAK1	1.05503	5.2737e-07	Up-Regulated
ENSG00000183856	IQGAP3	3.64445	1.95117e-45	Up-Regulated
ENSG00000145703	IQGAP2	1.22426	0.0393695	Up-Regulated
ENSG00000143493	INTS7	1.07929	6.21027e-19	Up-Regulated
ENSG00000173404	INSM1	4.91434	0.00179183	Up-Regulated
ENSG00000120211	INSL4	5.83106	0.00134339	Up-Regulated
ENSG00000188487	INSC	2.32795	0.0270656	Up-Regulated
ENSG00000185133	INPP5J	1.07568	0.00137598	Up-Regulated
ENSG00000149503	INCENP	1.47419	2.54526e-14	Up-Regulated
ENSG00000148798	INA	5.1645	7.43406e-17	Up-Regulated
ENSG00000106348	IMPDH1	1.18826	7.23406e-11	Up-Regulated
ENSG00000141401	IMPA2	1.07542	0.00221377	Up-Regulated
ENSG00000143621	ILF2	1.10377	2.88943e-16	Up-Regulated
ENSG00000145103	ILDR1	1.0843	0.00171708	Up-Regulated
ENSG00000104951	IL4I1	1.79348	0.00338325	Up-Regulated
ENSG00000136695	IL36RN	4.369	0.0187476	Up-Regulated
ENSG00000136688	IL36G	4.9948	5.13669e-06	Up-Regulated
ENSG00000008517	IL32	1.83749	5.13772e-05	Up-Regulated
ENSG00000134460	IL2RA	1.54921	0.00105293	Up-Regulated
ENSG00000110944	IL23A	1.71913	1.76471e-05	Up-Regulated
ENSG00000103522	IL21R	1.78097	0.00035392	Up-Regulated
ENSG00000174564	IL20RB	1.717	0.000106159	Up-Regulated
ENSG00000136689	IL1RN	2.52371	1.7578e-08	Up-Regulated
ENSG00000115590	IL1R2	2.13518	2.45083e-05	Up-Regulated
ENSG00000142224	IL19	3.91407	4.55895e-06	Up-Regulated
ENSG00000150782	IL18	1.43702	0.00114713	Up-Regulated
ENSG00000163701	IL17RE	1.2301	0.00389179	Up-Regulated
ENSG00000263528	IKBKE	1.94147	9.93739e-29	Up-Regulated
ENSG00000085552	IGSF9	2.35678	1.89938e-13	Up-Regulated
ENSG00000162729	IGSF8	1.42556	1.12667e-09	Up-Regulated
ENSG00000143061	IGSF3	1.56247	5.93479e-10	Up-Regulated
ENSG00000216588	IGSF23	4.34255	7.52737e-11	Up-Regulated
ENSG00000142549	IGLON5	3.01108	0.00941225	Up-Regulated
ENSG00000128322	IGLL1	3.61946	0.0103595	Up-Regulated
ENSG00000126246	IGFLR1	1.40193	1.78828e-07	Up-Regulated
ENSG00000188293	IGFL1	6.13458	6.82882e-07	Up-Regulated
ENSG00000137142	IGFBPL1	2.28593	0.0120378	Up-Regulated
ENSG00000115457	IGFBP2	1.58099	0.00543582	Up-Regulated
ENSG00000136231	IGF2BP3	4.34284	4.98776e-11	Up-Regulated
ENSG00000159217	IGF2BP1	4.67906	1.60543e-05	Up-Regulated
ENSG00000185436	IFNLR1	1.10526	7.17662e-05	Up-Regulated
ENSG00000126709	IFI6	2.98791	4.77806e-10	Up-Regulated
ENSG00000216490	IFI30	1.87504	2.56716e-13	Up-Regulated
ENSG00000165949	IFI27	2.45281	2.98032e-06	Up-Regulated
ENSG00000188483	IER5L	1.07361	0.0453478	Up-Regulated
ENSG00000131203	IDO1	2.19836	0.000488747	Up-Regulated
ENSG00000182054	IDH2	2.14424	2.29028e-28	Up-Regulated
ENSG00000138413	IDH1	1.70549	4.81597e-13	Up-Regulated
ENSG00000003147	ICA1	1.15804	8.28241e-07	Up-Regulated
ENSG00000029559	IBSP	3.25402	1.63256e-05	Up-Regulated
ENSG00000149428	HYOU1	1.13429	1.15384e-09	Up-Regulated
ENSG00000186792	HYAL3	1.18427	3.70044e-07	Up-Regulated
ENSG00000158748	HTR6	3.24597	0.0112043	Up-Regulated
ENSG00000166736	HTR3A	5.25337	2.32927e-07	Up-Regulated
ENSG00000109854	HTATIP2	1.05774	0.000141274	Up-Regulated
ENSG00000115541	HSPE1	1.30838	1.07377e-12	Up-Regulated
ENSG00000173110	HSPA6	2.84416	0.000628418	Up-Regulated
ENSG00000196684	HSH2D	1.57933	1.76044e-06	Up-Regulated
ENSG00000086696	HSD17B2	2.13479	0.0329288	Up-Regulated
ENSG00000072506	HSD17B10	1.1114	4.17401e-11	Up-Regulated
ENSG00000136720	HS6ST1	1.28121	1.24342e-08	Up-Regulated
ENSG00000101180	HRH3	4.30258	0.000853636	Up-Regulated
ENSG00000127252	HRASLS	2.04411	0.0079774	Up-Regulated
ENSG00000174775	HRAS	1.08605	8.67327e-07	Up-Regulated
ENSG00000128714	HOXD13	4.60803	0.0432184	Up-Regulated
ENSG00000123364	HOXC13	6.03483	0.0010016	Up-Regulated
ENSG00000170689	HOXB9	4.41892	5.07384e-15	Up-Regulated
ENSG00000120068	HOXB8	2.48808	1.89775e-06	Up-Regulated
ENSG00000260027	HOXB7	1.543	0.000241289	Up-Regulated
ENSG00000108511	HOXB6	1.63961	0.0209906	Up-Regulated
ENSG00000120075	HOXB5	1.80515	0.00893199	Up-Regulated
ENSG00000159184	HOXB13	6.78413	4.46341e-18	Up-Regulated
ENSG00000143452	HORMAD1	3.73309	0.0043637	Up-Regulated
ENSG00000095066	HOOK2	1.0014	3.15081e-07	Up-Regulated
ENSG00000134709	HOOK1	1.49727	3.8398e-11	Up-Regulated
ENSG00000103942	HOMER2	1.48211	0.000267014	Up-Regulated
ENSG00000164749	HNF4G	1.91831	0.00251504	Up-Regulated
ENSG00000206053	HN1L	1.11561	1.64711e-16	Up-Regulated
ENSG00000189159	HN1	2.79394	1.13356e-47	Up-Regulated
ENSG00000188620	HMX3	5.64332	0.0300909	Up-Regulated
ENSG00000188816	HMX2	6.738	4.94985e-09	Up-Regulated
ENSG00000215612	HMX1	5.97989	0.00831691	Up-Regulated
ENSG00000072571	HMMR	2.92078	3.18451e-26	Up-Regulated
ENSG00000134240	HMGCS2	3.55226	0.023755	Up-Regulated
ENSG00000113161	HMGCR	1.61908	1.7344e-09	Up-Regulated
ENSG00000029993	HMGB3	2.15631	3.88611e-35	Up-Regulated
ENSG00000149948	HMGA2	3.33163	1.85933e-06	Up-Regulated
ENSG00000137309	HMGA1	2.14466	1.31623e-14	Up-Regulated
ENSG00000256269	HMBS	1.46979	3.81304e-22	Up-Regulated
ENSG00000101294	HM13	1.08754	1.56737e-09	Up-Regulated
ENSG00000156510	HKDC1	1.84104	0.00375225	Up-Regulated
ENSG00000160883	HK3	2.02126	1.85337e-07	Up-Regulated
ENSG00000159399	HK2	1.99913	8.06002e-19	Up-Regulated
ENSG00000123485	HJURP	3.56684	5.53802e-45	Up-Regulated
ENSG00000196890	HIST3H2BB	1.79446	0.000189251	Up-Regulated
ENSG00000181218	HIST3H2A	1.74251	7.54098e-09	Up-Regulated
ENSG00000203814	HIST2H2BF	2.36509	1.2633e-06	Up-Regulated
ENSG00000184678	HIST2H2BE	1.67064	4.17283e-06	Up-Regulated
ENSG00000184260	HIST2H2AC	2.23523	1.02028e-10	Up-Regulated
ENSG00000184270	HIST2H2AB	3.98725	2.85946e-07	Up-Regulated
ENSG00000273542	HIST1H4K	1.94274	0.041656	Up-Regulated
ENSG00000197238	HIST1H4J	1.65199	0.00116853	Up-Regulated
ENSG00000276180	HIST1H4I	1.21838	0.023759	Up-Regulated
ENSG00000158406	HIST1H4H	2.95531	1.97327e-11	Up-Regulated
ENSG00000276966	HIST1H4E	3.57091	1.18526e-10	Up-Regulated
ENSG00000277157	HIST1H4D	3.93465	7.89115e-10	Up-Regulated
ENSG00000197061	HIST1H4C	3.9964	7.5712e-06	Up-Regulated
ENSG00000278705	HIST1H4B	3.57263	1.21549e-06	Up-Regulated
ENSG00000278637	HIST1H4A	3.62149	2.31492e-06	Up-Regulated
ENSG00000197153	HIST1H3J	3.92285	8.22545e-17	Up-Regulated
ENSG00000275379	HIST1H3I	4.2554	7.46744e-07	Up-Regulated
ENSG00000278828	HIST1H3H	3.51964	1.58053e-23	Up-Regulated
ENSG00000273983	HIST1H3G	3.67754	1.01325e-08	Up-Regulated
ENSG00000277775	HIST1H3F	5.15275	1.84504e-12	Up-Regulated
ENSG00000197409	HIST1H3D	3.455	1.1525e-23	Up-Regulated
ENSG00000278272	HIST1H3C	3.10697	0.000981283	Up-Regulated
ENSG00000274267	HIST1H3B	5.38889	1.43859e-12	Up-Regulated
ENSG00000275714	HIST1H3A	3.25335	1.76621e-07	Up-Regulated
ENSG00000274641	HIST1H2BO	4.17371	2.50429e-15	Up-Regulated
ENSG00000233822	HIST1H2BN	1.04945	0.0285169	Up-Regulated
ENSG00000273703	HIST1H2BM	3.47113	3.55849e-05	Up-Regulated
ENSG00000185130	HIST1H2BL	3.43985	3.20449e-11	Up-Regulated
ENSG00000124635	HIST1H2BJ	2.83514	2.10209e-12	Up-Regulated
ENSG00000278588	HIST1H2BI	5.00843	8.14164e-06	Up-Regulated
ENSG00000275713	HIST1H2BH	4.19107	2.71538e-15	Up-Regulated
ENSG00000273802	HIST1H2BG	2.93077	1.30598e-10	Up-Regulated
ENSG00000277224	HIST1H2BF	4.08654	4.23795e-12	Up-Regulated
ENSG00000274290	HIST1H2BE	1.78847	0.0050031	Up-Regulated
ENSG00000158373	HIST1H2BD	1.90151	9.95955e-12	Up-Regulated
ENSG00000180596	HIST1H2BC	2.6795	6.20517e-11	Up-Regulated
ENSG00000278677	HIST1H2AM	4.19813	1.57677e-22	Up-Regulated
ENSG00000276903	HIST1H2AL	3.73672	2.69382e-10	Up-Regulated
ENSG00000276368	HIST1H2AJ	4.23312	1.37712e-07	Up-Regulated
ENSG00000196747	HIST1H2AI	4.12461	1.94105e-12	Up-Regulated
ENSG00000274997	hist1h2ah	4.29032	4.87979e-08	Up-Regulated
ENSG00000196787	HIST1H2AG	2.50799	1.59769e-11	Up-Regulated
ENSG00000277075	HIST1H2AE	2.88734	6.61597e-14	Up-Regulated
ENSG00000196866	HIST1H2AD	4.00153	1.47573e-17	Up-Regulated
ENSG00000180573	HIST1H2AC	1.3436	0.000221935	Up-Regulated
ENSG00000278463	HIST1H2AB	4.46936	6.25656e-10	Up-Regulated
ENSG00000187475	HIST1H1T	2.45782	0.043145	Up-Regulated
ENSG00000168298	HIST1H1E	3.68337	5.05998e-09	Up-Regulated
ENSG00000124575	HIST1H1D	4.08767	1.92083e-06	Up-Regulated
ENSG00000187837	HIST1H1C	2.47756	1.37089e-08	Up-Regulated
ENSG00000184357	HIST1H1B	5.59305	1.09474e-09	Up-Regulated
ENSG00000130787	HIP1R	1.40563	8.18915e-21	Up-Regulated
ENSG00000135245	HILPDA	2.09713	6.09901e-13	Up-Regulated
ENSG00000167861	HID1	1.5307	1.37655e-12	Up-Regulated
ENSG00000235173	HGH1	1.24685	4.32262e-16	Up-Regulated
ENSG00000109758	HGFAC	1.60867	0.00110276	Up-Regulated
ENSG00000113924	HGD	3.22444	7.89148e-12	Up-Regulated
ENSG00000144485	HES6	2.85021	1.17215e-16	Up-Regulated
ENSG00000069812	HES2	2.05279	0.000907948	Up-Regulated
ENSG00000181333	HEPHL1	1.89356	0.0314995	Up-Regulated
ENSG00000119969	HELLS	1.54288	3.29797e-14	Up-Regulated
ENSG00000119431	HDHD3	1.11586	8.1642e-09	Up-Regulated
ENSG00000143321	HDGF	1.2368	1.45636e-18	Up-Regulated
ENSG00000138622	HCN4	2.20524	0.000998827	Up-Regulated
ENSG00000099822	HCN2	2.19649	1.552e-06	Up-Regulated
ENSG00000182782	HCAR2	1.8107	0.0257936	Up-Regulated
ENSG00000086506	HBQ1	3.36901	0.00166065	Up-Regulated
ENSG00000113249	HAVCR1	4.3898	3.41068e-05	Up-Regulated
ENSG00000131351	HAUS8	1.55975	1.95693e-18	Up-Regulated
ENSG00000103044	HAS3	2.24684	0.000316092	Up-Regulated
ENSG00000140511	HAPLN3	2.36844	5.53077e-12	Up-Regulated
ENSG00000145681	HAPLN1	4.07156	8.92049e-23	Up-Regulated
ENSG00000103253	HAGHL	1.70409	0.000128709	Up-Regulated
ENSG00000164032	H2AFZ	1.26816	1.21896e-13	Up-Regulated
ENSG00000113648	H2AFY	1.05531	6.76561e-34	Up-Regulated
ENSG00000188486	H2AFX	1.96686	3.29895e-27	Up-Regulated
ENSG00000165905	GYLTL1B	2.64396	9.03601e-21	Up-Regulated
ENSG00000124196	GTSF1L	2.6741	0.00183003	Up-Regulated
ENSG00000170627	GTSF1	3.06257	0.0293892	Up-Regulated
ENSG00000075218	GTSE1	3.40164	6.03237e-44	Up-Regulated
ENSG00000155115	GTF3C6	1.21314	3.40899e-13	Up-Regulated
ENSG00000148308	GTF3C5	1.11811	1.84773e-09	Up-Regulated
ENSG00000084207	GSTP1	1.29471	9.7718e-11	Up-Regulated
ENSG00000104687	GSR	1.36449	1.23398e-10	Up-Regulated
ENSG00000177602	GSG2	3.27675	2.90563e-36	Up-Regulated
ENSG00000147697	GSDMC	3.32387	1.04609e-10	Up-Regulated
ENSG00000133937	GSC	2.72661	5.65649e-06	Up-Regulated
ENSG00000030582	GRN	1.28919	1.63416e-09	Up-Regulated
ENSG00000179603	GRM8	2.79437	4.39731e-05	Up-Regulated
ENSG00000178719	GRINA	1.06332	1.4908e-08	Up-Regulated
ENSG00000105464	GRIN2D	4.924	9.53626e-22	Up-Regulated
ENSG00000273079	GRIN2B	3.04116	0.00350817	Up-Regulated
ENSG00000176884	GRIN1	3.78484	4.70498e-12	Up-Regulated
ENSG00000163873	GRIK3	2.2067	0.019461	Up-Regulated
ENSG00000158055	GRHL3	3.28068	7.8707e-12	Up-Regulated
ENSG00000083307	GRHL2	2.04119	4.11534e-19	Up-Regulated
ENSG00000134317	GRHL1	2.4162	3.78911e-20	Up-Regulated
ENSG00000141738	GRB7	1.78587	0.00434796	Up-Regulated
ENSG00000115290	GRB14	2.4792	0.000131275	Up-Regulated
ENSG00000167468	GPX4	1.18349	3.27834e-08	Up-Regulated
ENSG00000176153	GPX2	4.61132	4.52035e-05	Up-Regulated
ENSG00000233276	GPX1	1.2623	6.30209e-10	Up-Regulated
ENSG00000166123	GPT2	1.78518	2.29089e-22	Up-Regulated
ENSG00000169258	GPRIN1	1.83705	3.95284e-11	Up-Regulated
ENSG00000111291	GPRC5D	2.54796	4.7447e-07	Up-Regulated
ENSG00000013588	GPRC5A	1.71505	0.00248638	Up-Regulated
ENSG00000164199	GPR98	2.7025	1.88293e-09	Up-Regulated
ENSG00000188092	GPR89B	1.02229	1.31289e-08	Up-Regulated
ENSG00000117262	GPR89A	1.06965	2.32023e-14	Up-Regulated
ENSG00000138271	GPR87	3.0038	6.64035e-05	Up-Regulated
ENSG00000139572	GPR84	2.07288	5.61635e-08	Up-Regulated
ENSG00000123901	GPR83	3.20816	4.60864e-05	Up-Regulated
ENSG00000205336	GPR56	1.37431	7.39461e-08	Up-Regulated
ENSG00000183840	GPR39	1.45992	3.81505e-05	Up-Regulated
ENSG00000178623	GPR35	2.18888	1.51121e-06	Up-Regulated
ENSG00000183150	GPR19	1.84381	0.000109447	Up-Regulated
ENSG00000173890	GPR160	1.74355	1.70051e-06	Up-Regulated
ENSG00000151025	GPR158	3.60116	1.0702e-05	Up-Regulated
ENSG00000180758	GPR157	1.36965	1.41754e-05	Up-Regulated
ENSG00000187037	GPR141	1.82698	0.0063655	Up-Regulated
ENSG00000180998	GPR137C	1.34005	9.50858e-06	Up-Regulated
ENSG00000183484	GPR132	1.36305	1.08721e-05	Up-Regulated
ENSG00000159618	GPR114	1.60534	0.000640806	Up-Regulated
ENSG00000105220	GPI	1.5444	1.25822e-22	Up-Regulated
ENSG00000167588	GPD1	1.60821	0.0207371	Up-Regulated
ENSG00000213420	GPC2	1.59736	0.00221272	Up-Regulated
ENSG00000143167	GPA33	2.60164	0.00339841	Up-Regulated
ENSG00000120053	GOT1	1.06279	2.09424e-13	Up-Regulated
ENSG00000174567	GOLT1A	2.742	6.99009e-10	Up-Regulated
ENSG00000135052	GOLM1	1.09868	3.86144e-05	Up-Regulated
ENSG00000127928	GNGT1	3.60847	2.21712e-14	Up-Regulated
ENSG00000162188	GNG3	1.3871	1.61104e-05	Up-Regulated
ENSG00000127588	GNG13	4.66251	0.000105311	Up-Regulated
ENSG00000060558	GNA15	1.67497	9.42492e-08	Up-Regulated
ENSG00000173540	GMPPB	1.00529	7.97275e-08	Up-Regulated
ENSG00000112312	GMNN	1.07749	4.64475e-06	Up-Regulated
ENSG00000089639	GMIP	1.82165	4.12277e-43	Up-Regulated
ENSG00000112699	GMDS	1.7181	8.02348e-15	Up-Regulated
ENSG00000168237	GLYCTK	1.88532	0.00015887	Up-Regulated
ENSG00000203972	GLYATL3	5.82	4.22562e-05	Up-Regulated
ENSG00000156689	GLYATL2	5.45455	2.92569e-09	Up-Regulated
ENSG00000173221	GLRX	1.21006	0.00316622	Up-Regulated
ENSG00000112164	GLP1R	3.35893	0.0326527	Up-Regulated
ENSG00000178445	GLDC	3.74334	7.67984e-09	Up-Regulated
ENSG00000170266	GLB1	1.25784	5.5344e-13	Up-Regulated
ENSG00000189280	GJB5	3.08185	5.37335e-05	Up-Regulated
ENSG00000189433	GJB4	3.48267	8.05111e-06	Up-Regulated
ENSG00000188910	GJB3	1.992	0.00411477	Up-Regulated
ENSG00000165474	GJB2	2.32037	0.000255943	Up-Regulated
ENSG00000123159	GIPC1	1.5685	1.89411e-22	Up-Regulated
ENSG00000147536	GINS4	2.35728	3.73505e-20	Up-Regulated
ENSG00000131153	GINS2	2.43219	3.1316e-21	Up-Regulated
ENSG00000101003	GINS1	2.63576	1.28192e-37	Up-Regulated
ENSG00000167741	GGT6	1.71089	0.00690994	Up-Regulated
ENSG00000100031	GGT1	2.52292	2.44239e-11	Up-Regulated
ENSG00000137563	GGH	2.80966	2.81191e-22	Up-Regulated
ENSG00000006625	GGCT	1.46157	3.70973e-16	Up-Regulated
ENSG00000261949	GFY	6.41086	1.02071e-08	Up-Regulated
ENSG00000146013	GFRA3	3.94609	1.21103e-05	Up-Regulated
ENSG00000131095	GFAP	3.70283	0.0255657	Up-Regulated
ENSG00000178295	GEN1	1.58822	6.90578e-21	Up-Regulated
ENSG00000142252	GEMIN7	1.0091	1.43335e-09	Up-Regulated
ENSG00000204183	GDF5OS	1.96117	0.0380612	Up-Regulated
ENSG00000125965	GDF5	2.86683	9.47954e-06	Up-Regulated
ENSG00000130513	GDF15	3.17042	5.72211e-14	Up-Regulated
ENSG00000119125	GDA	2.57465	0.000276629	Up-Regulated
ENSG00000140297	GCNT3	1.85571	0.0435125	Up-Regulated
ENSG00000111846	GCNT2	1.87008	6.66254e-11	Up-Regulated
ENSG00000187210	GCNT1	1.43474	0.00316918	Up-Regulated
ENSG00000137880	GCHFR	1.53524	8.79166e-05	Up-Regulated
ENSG00000131979	GCH1	1.00631	0.000244554	Up-Regulated
ENSG00000215644	GCGR	4.73199	0.000302927	Up-Regulated
ENSG00000100116	GCAT	1.37094	1.85885e-07	Up-Regulated
ENSG00000168505	GBX2	4.9385	1.99246e-07	Up-Regulated
ENSG00000213512	GBP7	1.68358	0.00163397	Up-Regulated
ENSG00000154451	GBP5	2.26946	0.000332775	Up-Regulated
ENSG00000139354	GAS2L3	1.88803	1.39669e-15	Up-Regulated
ENSG00000111640	GAPDH	1.77265	1.01979e-25	Up-Regulated
ENSG00000128310	GALR3	1.99817	0.0225518	Up-Regulated
ENSG00000182687	GALR2	4.1791	5.49986e-13	Up-Regulated
ENSG00000139629	GALNT6	2.1418	1.70981e-12	Up-Regulated
ENSG00000136542	GALNT5	1.88415	0.00525595	Up-Regulated
ENSG00000158089	GALNT14	2.43773	0.00253773	Up-Regulated
ENSG00000117308	GALE	2.00267	4.42208e-28	Up-Regulated
ENSG00000179271	GADD45GIP1	1.00608	0.00294688	Up-Regulated
ENSG00000128683	GAD1	4.2698	9.80389e-11	Up-Regulated
ENSG00000160211	G6PD	1.29447	4.30898e-06	Up-Regulated
ENSG00000177283	FZD8	1.50256	0.0190011	Up-Regulated
ENSG00000163251	FZD5	2.0385	1.65644e-15	Up-Regulated
ENSG00000180340	FZD2	1.0776	0.0111224	Up-Regulated
ENSG00000089356	FXYD3	2.2568	1.26035e-05	Up-Regulated
ENSG00000180549	FUT7	1.60404	0.016555	Up-Regulated
ENSG00000171124	FUT3	3.43625	9.65864e-10	Up-Regulated
ENSG00000176920	FUT2	1.91874	8.91253e-07	Up-Regulated
ENSG00000148803	FUOM	1.41909	0.000127967	Up-Regulated
ENSG00000053108	FSTL4	3.31943	5.15998e-07	Up-Regulated
ENSG00000111816	FRK	1.34468	0.000144916	Up-Regulated
ENSG00000181274	FRAT2	1.53886	6.20882e-21	Up-Regulated
ENSG00000138759	FRAS1	1.48989	0.000201509	Up-Regulated
ENSG00000049768	FOXP3	2.29767	7.21498e-18	Up-Regulated
ENSG00000139445	FOXN4	2.37223	0.0394194	Up-Regulated
ENSG00000111206	FOXM1	3.74624	5.32775e-42	Up-Regulated
ENSG00000168269	FOXI1	5.67774	0.000492481	Up-Regulated
ENSG00000160973	FOXH1	3.27986	2.37553e-10	Up-Regulated
ENSG00000176165	FOXG1	5.75757	2.51189e-10	Up-Regulated
ENSG00000137273	FOXF2	3.37907	1.21913e-08	Up-Regulated
ENSG00000186790	FOXE3	2.83297	0.00976683	Up-Regulated
ENSG00000184492	FOXD4L1	1.80173	3.97548e-06	Up-Regulated
ENSG00000170122	FOXD4	1.6107	9.95645e-07	Up-Regulated
ENSG00000170608	FOXA3	2.75207	0.00342763	Up-Regulated
ENSG00000129514	FOXA1	3.34607	1.24226e-05	Up-Regulated
ENSG00000086205	FOLH1	1.78784	6.9358e-06	Up-Regulated
ENSG00000117507	FMO6P	5.2778	7.63592e-07	Up-Regulated
ENSG00000162769	FLVCR1	1.27623	3.42237e-17	Up-Regulated
ENSG00000160688	FLAD1	1.52246	2.23593e-38	Up-Regulated
ENSG00000130720	FIBCD1	3.29772	1.27909e-07	Up-Regulated
ENSG00000160867	FGFR4	1.78583	0.00701599	Up-Regulated
ENSG00000137440	FGFBP1	2.51156	0.025241	Up-Regulated
ENSG00000107831	FGF8	5.50086	2.72597e-06	Up-Regulated
ENSG00000075388	FGF4	8.56399	0.000126799	Up-Regulated
ENSG00000186895	FGF3	8.07261	3.25417e-05	Up-Regulated
ENSG00000105550	FGF21	3.90474	0.0013529	Up-Regulated
ENSG00000162344	FGF19	4.23173	0.0080072	Up-Regulated
ENSG00000156427	FGF18	2.70896	9.32212e-11	Up-Regulated
ENSG00000127084	FGD3	1.12253	4.58262e-06	Up-Regulated
ENSG00000168496	FEN1	2.16975	5.07501e-32	Up-Regulated
ENSG00000267673	FDX1L	1.10819	0.000913956	Up-Regulated
ENSG00000132704	FCRL2	2.89388	0.00119278	Up-Regulated
ENSG00000198019	FCGR1B	1.41099	0.0451127	Up-Regulated
ENSG00000150337	FCGR1A	1.8422	2.49186e-06	Up-Regulated
ENSG00000132004	FBXW9	1.1733	8.77755e-06	Up-Regulated
ENSG00000116663	FBXO6	1.25353	8.25707e-07	Up-Regulated
ENSG00000156509	FBXO43	1.23808	0.00804743	Up-Regulated
ENSG00000214050	FBXO16	1.9313	5.20525e-21	Up-Regulated
ENSG00000182325	FBXL6	1.58919	2.1741e-19	Up-Regulated
ENSG00000099364	FBXL19	1.02005	3.24557e-10	Up-Regulated
ENSG00000130957	FBP2	3.26135	2.74109e-05	Up-Regulated
ENSG00000138829	FBN2	2.97728	2.62358e-05	Up-Regulated
ENSG00000086570	FAT2	2.37573	0.00451443	Up-Regulated
ENSG00000169710	FASN	1.95672	6.90861e-17	Up-Regulated
ENSG00000140525	FANCI	2.04386	7.28839e-33	Up-Regulated
ENSG00000163705	FANCD2OS	1.65279	0.00359617	Up-Regulated
ENSG00000144554	FANCD2	2.15259	5.44662e-33	Up-Regulated
ENSG00000181544	FANCB	1.80985	9.34449e-15	Up-Regulated
ENSG00000187741	FANCA	2.52377	9.05683e-37	Up-Regulated
ENSG00000162981	FAM84A	1.76878	0.0052821	Up-Regulated
ENSG00000180921	FAM83H	1.98384	2.40975e-22	Up-Regulated
ENSG00000188522	FAM83G	1.24328	5.867e-11	Up-Regulated
ENSG00000133477	FAM83F	1.79475	0.000243596	Up-Regulated
ENSG00000101447	FAM83D	3.72594	7.49658e-38	Up-Regulated
ENSG00000125998	FAM83C	3.19227	0.00403904	Up-Regulated
ENSG00000215784	FAM72D	2.80645	5.32992e-21	Up-Regulated
ENSG00000263513	FAM72C	3.04821	4.25007e-22	Up-Regulated
ENSG00000188610	FAM72B	2.38716	5.36164e-17	Up-Regulated
ENSG00000196550	FAM72A	1.95559	6.42395e-13	Up-Regulated
ENSG00000135248	FAM71F1	2.23551	0.00850329	Up-Regulated
ENSG00000142530	FAM71E1	1.64519	1.70063e-07	Up-Regulated
ENSG00000129195	FAM64A	3.02343	2.94148e-26	Up-Regulated
ENSG00000149926	FAM57B	1.82725	0.00677358	Up-Regulated
ENSG00000167695	FAM57A	1.23973	1.69099e-09	Up-Regulated
ENSG00000071859	FAM50A	1.0059	2.79197e-06	Up-Regulated
ENSG00000153310	FAM49B	1.11204	8.92421e-07	Up-Regulated
ENSG00000198643	FAM3D	4.50893	1.84502e-09	Up-Regulated
ENSG00000188100	FAM25A	4.48351	0.00749957	Up-Regulated
ENSG00000172366	FAM195A	1.82454	3.19619e-16	Up-Regulated
ENSG00000185442	FAM174B	1.30302	2.23939e-05	Up-Regulated
ENSG00000103254	FAM173A	1.15237	6.32318e-06	Up-Regulated
ENSG00000161682	FAM171A2	1.14175	0.0395625	Up-Regulated
ENSG00000188163	FAM166A	1.48894	0.000431928	Up-Regulated
ENSG00000196990	FAM163B	3.5546	0.0467878	Up-Regulated
ENSG00000035141	FAM136A	1.39277	1.47333e-33	Up-Regulated
ENSG00000178752	FAM132B	4.75109	7.20548e-20	Up-Regulated
ENSG00000184163	FAM132A	2.15326	0.000631952	Up-Regulated
ENSG00000189057	FAM111B	2.85819	3.40708e-21	Up-Regulated
ENSG00000125898	FAM110A	2.36495	1.25405e-42	Up-Regulated
ENSG00000134824	FADS2	1.32737	0.000144631	Up-Regulated
ENSG00000164434	FABP7	5.33158	0.0467849	Up-Regulated
ENSG00000164687	FABP5	1.44465	0.0279684	Up-Regulated
ENSG00000165591	FAAH2	1.01176	0.000291347	Up-Regulated
ENSG00000117480	FAAH	1.20675	4.63507e-06	Up-Regulated
ENSG00000103089	FA2H	2.33247	9.61642e-11	Up-Regulated
ENSG00000164251	F2RL1	1.69905	1.73888e-08	Up-Regulated
ENSG00000131187	F12	3.48081	1.79496e-16	Up-Regulated
ENSG00000158769	F11R	1.61829	2.28719e-29	Up-Regulated
ENSG00000092820	EZR	1.39482	1.64835e-12	Up-Regulated
ENSG00000106462	EZH2	2.51844	4.7801e-42	Up-Regulated
ENSG00000110723	EXPH5	1.08702	6.24548e-05	Up-Regulated
ENSG00000178896	EXOSC4	1.70355	6.50159e-15	Up-Regulated
ENSG00000174371	EXO1	3.45637	8.34844e-41	Up-Regulated
ENSG00000167880	EVPL	1.85894	3.99819e-10	Up-Regulated
ENSG00000010030	ETV7	1.44054	0.0247704	Up-Regulated
ENSG00000175832	ETV4	2.06788	6.38028e-05	Up-Regulated
ENSG00000196482	ESRRG	1.66149	0.00206796	Up-Regulated
ENSG00000103067	ESRP2	2.27544	1.07923e-29	Up-Regulated
ENSG00000104413	ESRP1	1.99222	1.08179e-18	Up-Regulated
ENSG00000187017	ESPN	2.56717	5.3891e-11	Up-Regulated
ENSG00000135476	ESPL1	3.75253	1.61205e-46	Up-Regulated
ENSG00000164283	ESM1	1.87534	1.681e-05	Up-Regulated
ENSG00000171320	ESCO2	3.36237	9.93604e-30	Up-Regulated
ENSG00000268964	ERVV-2	4.12769	0.000428911	Up-Regulated
ENSG00000226887	ERVMER34-1	2.84737	3.1351e-06	Up-Regulated
ENSG00000197930	ERO1L	1.45198	1.00354e-10	Up-Regulated
ENSG00000134398	ERN2	5.09269	6.7143e-09	Up-Regulated
ENSG00000099219	ERMP1	1.01427	7.78689e-06	Up-Regulated
ENSG00000136541	ERMN	4.04092	7.73125e-09	Up-Regulated
ENSG00000124882	EREG	3.89375	9.89318e-05	Up-Regulated
ENSG00000186871	ERCC6L	3.13766	8.45961e-41	Up-Regulated
ENSG00000065361	ERBB3	1.5408	2.84056e-13	Up-Regulated
ENSG00000141736	ERBB2	1.472	0.0184998	Up-Regulated
ENSG00000138018	EPT1	1.36704	1.56729e-21	Up-Regulated
ENSG00000198758	EPS8L3	3.86238	5.33826e-05	Up-Regulated
ENSG00000177106	EPS8L2	1.40539	2.99374e-12	Up-Regulated
ENSG00000070886	EPHA8	4.25791	0.00183898	Up-Regulated
ENSG00000135333	EPHA7	2.18778	0.0228211	Up-Regulated
ENSG00000146904	EPHA1	1.51304	6.54157e-15	Up-Regulated
ENSG00000119888	EPCAM	2.28613	4.05107e-27	Up-Regulated
ENSG00000188833	ENTPD8	2.76675	1.55455e-06	Up-Regulated
ENSG00000198018	ENTPD7	1.6574	4.35475e-19	Up-Regulated
ENSG00000197586	ENTPD6	1.15357	4.92488e-16	Up-Regulated
ENSG00000168032	ENTPD3	1.63297	0.0291673	Up-Regulated
ENSG00000054179	ENTPD2	1.44547	0.0125664	Up-Regulated
ENSG00000112796	ENPP5	1.09402	0.00643959	Up-Regulated
ENSG00000074800	ENO1	1.80362	2.5237e-26	Up-Regulated
ENSG00000167136	ENDOG	1.10815	0.0009325	Up-Regulated
ENSG00000171617	ENC1	1.67995	1.23915e-07	Up-Regulated
ENSG00000154920	EME1	2.80293	1.94757e-35	Up-Regulated
ENSG00000100908	EMC9	1.41074	8.65112e-14	Up-Regulated
ENSG00000134014	ELP3	1.1991	0.00607733	Up-Regulated
ENSG00000170522	ELOVL6	1.12486	0.000627891	Up-Regulated
ENSG00000119915	ELOVL3	2.74198	0.000345037	Up-Regulated
ENSG00000135374	ELF5	7.17676	8.70218e-19	Up-Regulated
ENSG00000163435	ELF3	1.90107	4.31731e-13	Up-Regulated
ENSG00000132507	EIF5A	1.00504	8.96003e-11	Up-Regulated
ENSG00000187840	EIF4EBP1	2.07072	1.53666e-16	Up-Regulated
ENSG00000129521	EGLN3	1.78722	1.01739e-07	Up-Regulated
ENSG00000243364	EFNA4	1.82239	1.55188e-23	Up-Regulated
ENSG00000143590	EFNA3	2.53376	2.76806e-18	Up-Regulated
ENSG00000169242	EFNA1	1.29988	1.06733e-06	Up-Regulated
ENSG00000215529	EFCAB8	2.2584	0.00041362	Up-Regulated
ENSG00000176927	EFCAB5	1.29072	0.00110887	Up-Regulated
ENSG00000101210	EEF1A2	4.46834	0.00523169	Up-Regulated
ENSG00000127129	EDN2	2.22038	0.000439382	Up-Regulated
ENSG00000088298	EDEM2	1.09865	1.83114e-18	Up-Regulated
ENSG00000114346	ECT2	2.74173	1.33011e-28	Up-Regulated
ENSG00000127884	ECHS1	1.19313	4.65644e-12	Up-Regulated
ENSG00000145194	ECE2	3.0067	2.4582e-48	Up-Regulated
ENSG00000147155	EBP	1.62273	3.42999e-11	Up-Regulated
ENSG00000145088	EAF2	1.23362	1.00534e-09	Up-Regulated
ENSG00000129173	E2F8	2.86706	1.02388e-25	Up-Regulated
ENSG00000165891	E2F7	3.35975	3.08308e-27	Up-Regulated
ENSG00000112242	E2F3	1.42246	1.85144e-25	Up-Regulated
ENSG00000007968	E2F2	3.36693	2.47019e-38	Up-Regulated
ENSG00000101412	E2F1	3.01288	3.50839e-26	Up-Regulated
ENSG00000130829	DUSP9	4.08649	5.65649e-08	Up-Regulated
ENSG00000169718	DUS1L	1.38883	1.77348e-19	Up-Regulated
ENSG00000168393	DTYMK	1.5008	2.50674e-20	Up-Regulated
ENSG00000091073	DTX2	1.04971	1.96395e-07	Up-Regulated
ENSG00000138101	DTNB	1.77775	7.81734e-25	Up-Regulated
ENSG00000143476	DTL	2.50466	1.81759e-30	Up-Regulated
ENSG00000096696	DSP	2.08968	9.67294e-23	Up-Regulated
ENSG00000149636	DSN1	1.15039	1.64937e-10	Up-Regulated
ENSG00000175065	DSG4	5.18692	0.000560027	Up-Regulated
ENSG00000134757	DSG3	6.99572	3.90068e-06	Up-Regulated
ENSG00000046604	DSG2	1.44188	3.45132e-11	Up-Regulated
ENSG00000134760	DSG1	4.50229	0.0030653	Up-Regulated
ENSG00000198054	DSCR8	6.7115	1.11354e-06	Up-Regulated
ENSG00000184029	DSCR4	4.84211	0.00421629	Up-Regulated
ENSG00000136982	DSCC1	1.41204	1.85901e-10	Up-Regulated
ENSG00000134755	DSC2	2.21291	6.17985e-08	Up-Regulated
ENSG00000162490	DRAXIN	1.86502	0.000113731	Up-Regulated
ENSG00000144045	DQX1	4.16814	7.30662e-18	Up-Regulated
ENSG00000163530	DPPA2	5.48714	0.00260303	Up-Regulated
ENSG00000254986	DPP3	1.95315	9.93098e-46	Up-Regulated
ENSG00000179085	DPM3	1.0463	0.00375182	Up-Regulated
ENSG00000011332	DPF1	1.86147	1.99664e-06	Up-Regulated
ENSG00000015413	DPEP1	3.38214	0.00244269	Up-Regulated
ENSG00000166171	DPCD	1.01468	7.53133e-06	Up-Regulated
ENSG00000142197	DOPEY2	1.08885	3.0467e-11	Up-Regulated
ENSG00000167130	DOLPP1	1.12299	2.39983e-16	Up-Regulated
ENSG00000146094	DOK3	1.35714	3.5413e-10	Up-Regulated
ENSG00000088305	DNMT3B	2.68228	3.31458e-27	Up-Regulated
ENSG00000130816	DNMT1	1.40742	3.95083e-16	Up-Regulated
ENSG00000105612	DNASE2	1.05444	4.37254e-12	Up-Regulated
ENSG00000167968	DNASE1L2	1.59742	0.000165628	Up-Regulated
ENSG00000147570	DNAJC5B	3.12126	1.45265e-05	Up-Regulated
ENSG00000178401	DNAJC22	2.12779	9.15105e-09	Up-Regulated
ENSG00000090520	DNAJB11	1.08586	2.17473e-13	Up-Regulated
ENSG00000185842	DNAH14	1.46162	3.25619e-08	Up-Regulated
ENSG00000138346	DNA2	2.25897	2.68396e-26	Up-Regulated
ENSG00000142700	DMRTA2	5.29333	2.10919e-15	Up-Regulated
ENSG00000137090	DMRT1	5.51469	1.04363e-12	Up-Regulated
ENSG00000197587	DMBX1	5.98308	5.03962e-14	Up-Regulated
ENSG00000006377	DLX6	1.83259	0.000125552	Up-Regulated
ENSG00000105880	DLX5	1.97375	0.00112072	Up-Regulated
ENSG00000108813	DLX4	3.75363	5.64988e-17	Up-Regulated
ENSG00000064195	DLX3	3.97901	6.34505e-12	Up-Regulated
ENSG00000115844	DLX2	5.73122	2.40659e-05	Up-Regulated
ENSG00000144355	DLX1	5.54414	3.57392e-05	Up-Regulated
ENSG00000090932	DLL3	3.91335	2.31705e-05	Up-Regulated
ENSG00000126787	DLGAP5	3.72408	6.23055e-39	Up-Regulated
ENSG00000116544	DLGAP3	2.44979	0.00804209	Up-Regulated
ENSG00000104371	DKK4	8.11649	0.000173873	Up-Regulated
ENSG00000139734	DIAPH3	3.3755	2.96756e-34	Up-Regulated
ENSG00000181192	DHTKD1	1.06722	1.84048e-12	Up-Regulated
ENSG00000100867	DHRS2	3.80257	0.0263471	Up-Regulated
ENSG00000167536	DHRS13	1.58555	6.9145e-10	Up-Regulated
ENSG00000228716	DHFR	1.30495	9.6631e-11	Up-Regulated
ENSG00000104808	DHDH	1.93437	2.53601e-05	Up-Regulated
ENSG00000172893	DHCR7	1.44124	7.47737e-15	Up-Regulated
ENSG00000116133	DHCR24	1.05166	0.0451107	Up-Regulated
ENSG00000274588	DGKK	3.23426	0.0366702	Up-Regulated
ENSG00000183628	DGCR6	1.65383	0.0043637	Up-Regulated
ENSG00000062282	DGAT2	2.11769	1.09466e-10	Up-Regulated
ENSG00000185000	DGAT1	1.04968	1.08307e-09	Up-Regulated
ENSG00000035499	DEPDC1B	3.4953	1.64086e-34	Up-Regulated
ENSG00000024526	DEPDC1	3.44768	2.69694e-34	Up-Regulated
ENSG00000162777	DENND2D	1.14155	2.9303e-10	Up-Regulated
ENSG00000168350	DEGS2	1.74879	0.025051	Up-Regulated
ENSG00000171711	DEFB4A	4.27677	0.000394967	Up-Regulated
ENSG00000125788	DEFB126	5.16193	0.000606693	Up-Regulated
ENSG00000164816	DEFA5	11.6766	0.0119697	Up-Regulated
ENSG00000023892	DEF6	1.20416	6.62817e-07	Up-Regulated
ENSG00000242612	DECR2	1.34451	1.74806e-09	Up-Regulated
ENSG00000105671	DDX49	1.14898	1.52544e-15	Up-Regulated
ENSG00000123136	DDX39A	1.69553	3.98885e-25	Up-Regulated
ENSG00000013573	DDX11	1.34687	1.04993e-14	Up-Regulated
ENSG00000181418	DDN	2.32927	1.24902e-07	Up-Regulated
ENSG00000165490	DDIAS	1.97992	1.19612e-17	Up-Regulated
ENSG00000132437	DDC	4.40721	0.000380953	Up-Regulated
ENSG00000169738	DCXR	1.31899	4.40195e-07	Up-Regulated
ENSG00000164935	DCSTAMP	1.80952	0.0305847	Up-Regulated
ENSG00000003249	DBNDD1	2.66522	1.8307e-35	Up-Regulated
ENSG00000155368	DBI	1.38024	7.93722e-17	Up-Regulated
ENSG00000117593	DARS2	1.47747	7.16114e-21	Up-Regulated
ENSG00000197191	CYSRT1	2.03419	8.77385e-09	Up-Regulated
ENSG00000186377	CYP4X1	2.20817	7.61935e-06	Up-Regulated
ENSG00000171903	CYP4F11	2.32027	0.00646258	Up-Regulated
ENSG00000134716	CYP2J2	1.58323	0.000884153	Up-Regulated
ENSG00000100197	CYP2D6	2.63332	2.76816e-12	Up-Regulated
ENSG00000108242	CYP2C18	4.35374	5.19844e-06	Up-Regulated
ENSG00000197408	CYP2B6	5.2875	2.23744e-06	Up-Regulated
ENSG00000111012	CYP27B1	1.89941	7.02069e-11	Up-Regulated
ENSG00000095596	CYP26A1	3.14805	0.00788215	Up-Regulated
ENSG00000179091	CYC1	1.02469	5.49998e-07	Up-Regulated
ENSG00000051523	CYBA	1.91902	3.76497e-15	Up-Regulated
ENSG00000114395	CYB561D2	1.37237	3.22862e-15	Up-Regulated
ENSG00000138755	CXCL9	2.61886	0.00255666	Up-Regulated
ENSG00000163735	CXCL5	4.04233	6.46983e-06	Up-Regulated
ENSG00000189377	CXCL17	3.23478	0.000336405	Up-Regulated
ENSG00000169245	CXCL10	2.109	0.00112593	Up-Regulated
ENSG00000163739	CXCL1	2.69597	0.00461119	Up-Regulated
ENSG00000154639	CXADR	1.68884	3.52439e-16	Up-Regulated
ENSG00000101160	CTSZ	1.02883	1.52823e-05	Up-Regulated
ENSG00000136943	CTSV	4.50173	3.30787e-18	Up-Regulated
ENSG00000196188	CTSE	3.5204	0.0114204	Up-Regulated
ENSG00000109861	CTSC	1.00038	2.01779e-05	Up-Regulated
ENSG00000164733	CTSB	1.15002	2.29789e-06	Up-Regulated
ENSG00000163599	CTLA4	2.43675	8.7206e-06	Up-Regulated
ENSG00000164932	CTHRC1	1.91823	9.37069e-05	Up-Regulated
ENSG00000259316	CTD-2116N17.1	1.60174	0.0325465	Up-Regulated
ENSG00000124092	CTCFL	5.8622	0.000423942	Up-Regulated
ENSG00000267748	CTB-102L5.4	2.21266	2.98824e-05	Up-Regulated
ENSG00000269586	CT45A10	6.17884	0.00411423	Up-Regulated
ENSG00000125823	CSTL1	2.8492	0.037736	Up-Regulated
ENSG00000160213	CSTB	1.77239	2.10555e-17	Up-Regulated
ENSG00000170369	CST2	5.07198	3.476e-06	Up-Regulated
ENSG00000170373	CST1	5.53241	0.000249718	Up-Regulated
ENSG00000114646	CSPG5	3.272	5.281e-15	Up-Regulated
ENSG00000163254	CRYGC	6.24501	0.00743691	Up-Regulated
ENSG00000196431	CRYBA4	4.53604	0.00276267	Up-Regulated
ENSG00000184164	CRELD2	1.16658	3.53712e-08	Up-Regulated
ENSG00000143578	CREB3L4	1.4608	6.18189e-06	Up-Regulated
ENSG00000130545	CRB3	1.92845	5.0322e-22	Up-Regulated
ENSG00000177685	CRACR2B	2.59766	1.07522e-17	Up-Regulated
ENSG00000166426	CRABP1	6.1679	5.825e-09	Up-Regulated
ENSG00000197721	CR1L	1.92613	0.00286069	Up-Regulated
ENSG00000205560	CPT1B	1.395	7.82886e-07	Up-Regulated
ENSG00000119203	CPSF3	1.04301	1.29369e-20	Up-Regulated
ENSG00000120054	CPN1	3.8231	0.0446264	Up-Regulated
ENSG00000145920	CPLX2	5.2178	1.12407e-06	Up-Regulated
ENSG00000158525	CPA5	2.9424	0.000158837	Up-Regulated
ENSG00000128510	CPA4	2.92465	0.00107691	Up-Regulated
ENSG00000047457	CP	2.07805	0.0113038	Up-Regulated
ENSG00000160471	COX6B2	2.11798	0.00173112	Up-Regulated
ENSG00000126267	COX6B1	1.16884	2.14289e-09	Up-Regulated
ENSG00000135940	COX5B	1.25644	6.9209e-12	Up-Regulated
ENSG00000178741	COX5A	1.3301	7.6154e-21	Up-Regulated
ENSG00000106789	CORO2A	1.30855	1.53833e-07	Up-Regulated
ENSG00000172725	CORO1B	1.01522	1.97846e-07	Up-Regulated
ENSG00000105669	COPE	1.35365	1.44275e-16	Up-Regulated
ENSG00000165644	COMTD1	1.88755	2.39217e-12	Up-Regulated
ENSG00000049089	COL9A2	2.08042	3.70308e-07	Up-Regulated
ENSG00000112280	COL9A1	3.53501	0.032876	Up-Regulated
ENSG00000160963	COL26A1	4.04025	3.97203e-10	Up-Regulated
ENSG00000065618	COL17A1	2.37204	0.00438289	Up-Regulated
ENSG00000100473	COCH	2.62336	6.40061e-08	Up-Regulated
ENSG00000168275	COA6	1.12635	2.62156e-10	Up-Regulated
ENSG00000105219	CNTD2	1.84667	0.0107509	Up-Regulated
ENSG00000257727	CNPY2	1.05713	5.29455e-08	Up-Regulated
ENSG00000142675	CNKSR1	1.1536	1.18307e-09	Up-Regulated
ENSG00000174871	CNIH2	1.63321	0.00813306	Up-Regulated
ENSG00000105427	CNFN	2.87446	4.10723e-09	Up-Regulated
ENSG00000153551	CMTM7	1.1357	0.000154961	Up-Regulated
ENSG00000079101	CLUL1	1.53556	0.0336311	Up-Regulated
ENSG00000092853	CLSPN	3.3576	1.43366e-27	Up-Regulated
ENSG00000180745	CLRN3	3.59955	6.20623e-05	Up-Regulated
ENSG00000196748	CLPSL2	4.47183	2.37999e-10	Up-Regulated
ENSG00000204140	CLPSL1	5.56281	1.96e-09	Up-Regulated
ENSG00000162129	CLPB	1.25271	1.95215e-14	Up-Regulated
ENSG00000128973	CLN6	1.09574	1.70385e-10	Up-Regulated
ENSG00000205057	CLLU1OS	3.6269	3.02367e-05	Up-Regulated
ENSG00000169583	CLIC3	2.13187	5.97067e-05	Up-Regulated
ENSG00000258227	CLEC5A	1.61464	5.2738e-05	Up-Regulated
ENSG00000140839	CLEC18B	2.26917	0.000192888	Up-Regulated
ENSG00000213937	CLDN9	2.71224	0.00346843	Up-Regulated
ENSG00000181885	CLDN7	2.19666	1.61385e-20	Up-Regulated
ENSG00000184697	CLDN6	7.57123	4.66185e-10	Up-Regulated
ENSG00000189143	CLDN4	2.10426	8.99807e-13	Up-Regulated
ENSG00000165215	CLDN3	2.29868	1.61769e-09	Up-Regulated
ENSG00000164007	CLDN19	4.68696	0.00685455	Up-Regulated
ENSG00000156282	CLDN17	5.87115	0.00770287	Up-Regulated
ENSG00000159261	CLDN14	3.29423	1.05383e-09	Up-Regulated
ENSG00000114859	CLCN2	1.15971	4.69534e-08	Up-Regulated
ENSG00000016602	CLCA4	3.34771	0.00108356	Up-Regulated
ENSG00000137975	CLCA2	4.63864	8.64448e-06	Up-Regulated
ENSG00000123975	CKS2	2.68667	1.09596e-40	Up-Regulated
ENSG00000173207	CKS1B	1.59011	3.465e-09	Up-Regulated
ENSG00000237289	CKMT1B	3.15899	1.11914e-12	Up-Regulated
ENSG00000223572	CKMT1A	2.83021	3.50099e-09	Up-Regulated
ENSG00000104879	CKM	2.39667	1.55946e-05	Up-Regulated
ENSG00000169607	CKAP2L	3.17994	4.30787e-31	Up-Regulated
ENSG00000136108	CKAP2	1.61292	2.67276e-16	Up-Regulated
ENSG00000179862	CITED4	1.93903	2.89728e-07	Up-Regulated
ENSG00000122966	CIT	2.47727	1.72178e-39	Up-Regulated
ENSG00000160161	CILP2	3.07762	2.49008e-09	Up-Regulated
ENSG00000185043	CIB1	1.13126	1.04985e-06	Up-Regulated
ENSG00000127586	CHTF18	1.72878	8.41058e-16	Up-Regulated
ENSG00000183196	CHST6	2.57259	9.64303e-08	Up-Regulated
ENSG00000180767	CHST13	2.27076	0.00027144	Up-Regulated
ENSG00000196811	CHRNG	2.5391	0.000469427	Up-Regulated
ENSG00000135902	CHRND	2.74239	0.00112724	Up-Regulated
ENSG00000169684	CHRNA5	1.68336	8.54971e-05	Up-Regulated
ENSG00000138435	CHRNA1	5.03463	6.1233e-15	Up-Regulated
ENSG00000123989	CHPF	1.0053	0.00091912	Up-Regulated
ENSG00000164695	CHMP4C	1.54248	1.38322e-13	Up-Regulated
ENSG00000110721	CHKA	1.04642	1.181e-10	Up-Regulated
ENSG00000100604	CHGA	3.69208	0.0355981	Up-Regulated
ENSG00000183765	CHEK2	1.36393	2.65909e-16	Up-Regulated
ENSG00000149554	CHEK1	1.83327	1.49335e-21	Up-Regulated
ENSG00000171316	CHD7	1.30495	3.01188e-13	Up-Regulated
ENSG00000250479	CHCHD10	1.14391	0.000883446	Up-Regulated
ENSG00000070748	CHAT	4.89163	0.0061798	Up-Regulated
ENSG00000159259	CHAF1B	1.41211	1.12298e-13	Up-Regulated
ENSG00000167670	CHAF1A	1.75353	6.89109e-27	Up-Regulated
ENSG00000143942	CHAC2	1.51655	2.79689e-10	Up-Regulated
ENSG00000143375	CGN	1.46008	1.72036e-07	Up-Regulated
ENSG00000104818	CGB2	4.91787	0.000865754	Up-Regulated
ENSG00000104827	CGB	4.05667	0.00484485	Up-Regulated
ENSG00000172828	CES3	1.92913	0.0169092	Up-Regulated
ENSG00000223802	CERS1	2.13282	0.00309681	Up-Regulated
ENSG00000130695	CEP85	1.15724	6.70477e-13	Up-Regulated
ENSG00000112877	CEP72	1.02413	4.45384e-06	Up-Regulated
ENSG00000138180	CEP55	3.55925	6.03113e-44	Up-Regulated
ENSG00000203760	CENPW	1.71529	2.26856e-07	Up-Regulated
ENSG00000151725	CENPU	2.8607	4.54776e-38	Up-Regulated
ENSG00000138092	CENPO	1.85283	1.45724e-28	Up-Regulated
ENSG00000166451	CENPN	2.23223	4.37319e-30	Up-Regulated
ENSG00000100162	CENPM	2.70832	1.18205e-28	Up-Regulated
ENSG00000120334	CENPL	1.40222	6.53494e-19	Up-Regulated
ENSG00000123219	CENPK	2.18071	5.82861e-22	Up-Regulated
ENSG00000102384	CENPI	2.20978	3.22845e-24	Up-Regulated
ENSG00000153044	CENPH	1.4338	3.48542e-15	Up-Regulated
ENSG00000117724	CENPF	3.41201	1.90696e-42	Up-Regulated
ENSG00000138778	CENPE	2.59608	1.8096e-25	Up-Regulated
ENSG00000115163	CENPA	3.73629	4.97398e-42	Up-Regulated
ENSG00000008300	CELSR3	1.59296	5.65583e-06	Up-Regulated
ENSG00000075275	CELSR1	1.06887	0.000766642	Up-Regulated
ENSG00000086548	CEACAM6	4.35116	9.71029e-06	Up-Regulated
ENSG00000105388	CEACAM5	5.66854	2.12079e-05	Up-Regulated
ENSG00000170956	CEACAM3	1.96825	0.0109599	Up-Regulated
ENSG00000165556	CDX2	6.11852	2.70822e-06	Up-Regulated
ENSG00000167513	CDT1	3.30994	1.72056e-40	Up-Regulated
ENSG00000100526	CDKN3	2.91861	6.67443e-31	Up-Regulated
ENSG00000147889	CDKN2A	4.67975	1.22523e-18	Up-Regulated
ENSG00000171450	CDK5R2	4.60638	1.38641e-05	Up-Regulated
ENSG00000164885	CDK5	1.33623	1.10542e-20	Up-Regulated
ENSG00000167797	CDK2AP2	1.57764	1.03833e-15	Up-Regulated
ENSG00000102225	CDK16	1.45536	1.2401e-17	Up-Regulated
ENSG00000170312	CDK1	2.7337	6.72537e-32	Up-Regulated
ENSG00000145526	CDH18	5.05886	0.00148614	Up-Regulated
ENSG00000129910	CDH15	2.73252	6.584e-05	Up-Regulated
ENSG00000039068	CDH1	1.65332	1.75157e-12	Up-Regulated
ENSG00000163814	CDCP1	2.27444	8.50155e-26	Up-Regulated
ENSG00000134690	CDCA8	3.54488	4.16811e-50	Up-Regulated
ENSG00000146670	CDCA5	3.52691	2.33797e-41	Up-Regulated
ENSG00000170779	CDCA4	1.26833	1.21212e-15	Up-Regulated
ENSG00000111665	CDCA3	3.0887	1.16057e-41	Up-Regulated
ENSG00000184661	CDCA2	3.76876	4.23729e-42	Up-Regulated
ENSG00000097046	CDC7	1.6295	5.46468e-10	Up-Regulated
ENSG00000094804	CDC6	3.26924	2.1685e-48	Up-Regulated
ENSG00000093009	CDC45	3.70785	3.30562e-49	Up-Regulated
ENSG00000171219	CDC42BPG	1.53069	4.11257e-14	Up-Regulated
ENSG00000158402	CDC25C	3.64789	4.27764e-47	Up-Regulated
ENSG00000101224	CDC25B	1.04137	0.00420013	Up-Regulated
ENSG00000164045	CDC25A	2.78033	1.31914e-34	Up-Regulated
ENSG00000164287	CDC20B	3.62235	0.00677847	Up-Regulated
ENSG00000117399	CDC20	4.23309	3.68087e-52	Up-Regulated
ENSG00000121594	CD80	1.7163	0.000361701	Up-Regulated
ENSG00000137101	CD72	1.03217	0.0485993	Up-Regulated
ENSG00000186074	CD300LF	1.53119	0.00261813	Up-Regulated
ENSG00000103855	CD276	1.04329	4.54291e-11	Up-Regulated
ENSG00000272398	CD24	1.97325	1.30306e-17	Up-Regulated
ENSG00000158477	CD1A	2.34377	0.00485457	Up-Regulated
ENSG00000134256	CD101	1.0732	4.21895e-06	Up-Regulated
ENSG00000150753	CCT5	1.05702	1.99669e-10	Up-Regulated
ENSG00000151014	CCRN4L	1.06267	1.13612e-05	Up-Regulated
ENSG00000179934	CCR8	3.22223	3.25413e-08	Up-Regulated
ENSG00000183625	CCR3	3.03949	1.75823e-05	Up-Regulated
ENSG00000152669	CCNO	2.6562	6.46003e-10	Up-Regulated
ENSG00000135083	CCNJL	1.53041	0.000247907	Up-Regulated
ENSG00000162063	CCNF	2.46439	4.42902e-33	Up-Regulated
ENSG00000175305	CCNE2	1.70005	1.86937e-06	Up-Regulated
ENSG00000105173	CCNE1	4.08605	1.68462e-28	Up-Regulated
ENSG00000147082	CCNB3	1.47742	0.000199301	Up-Regulated
ENSG00000157456	CCNB2	3.5195	4.81351e-54	Up-Regulated
ENSG00000134057	CCNB1	3.05659	8.71631e-50	Up-Regulated
ENSG00000145386	CCNA2	2.8173	7.80526e-34	Up-Regulated
ENSG00000133101	CCNA1	2.58845	8.49881e-05	Up-Regulated
ENSG00000151882	CCL28	1.49775	0.000850673	Up-Regulated
ENSG00000106178	CCL24	2.53343	0.013359	Up-Regulated
ENSG00000115009	CCL20	2.87277	0.000318863	Up-Regulated
ENSG00000275385	CCL18	3.70131	4.03204e-07	Up-Regulated
ENSG00000162069	CCDC64B	1.7603	5.2277e-09	Up-Regulated
ENSG00000135127	CCDC64	1.78578	1.19104e-11	Up-Regulated
ENSG00000178395	CCDC185	3.18905	0.0002582	Up-Regulated
ENSG00000122483	CCDC18	1.3329	1.63359e-10	Up-Regulated
ENSG00000198937	CCDC167	1.95747	1.32202e-26	Up-Regulated
ENSG00000203952	CCDC160	1.73219	0.010507	Up-Regulated
ENSG00000187860	CCDC157	1.07075	1.94894e-05	Up-Regulated
ENSG00000161609	CCDC155	2.51139	0.00199539	Up-Regulated
ENSG00000144395	CCDC150	2.40108	1.51308e-16	Up-Regulated
ENSG00000163006	CCDC138	1.04605	1.30894e-05	Up-Regulated
ENSG00000185298	CCDC137	1.23785	1.27219e-14	Up-Regulated
ENSG00000100147	CCDC134	1.35232	5.42219e-12	Up-Regulated
ENSG00000173894	CBX2	2.67967	3.04746e-20	Up-Regulated
ENSG00000142273	CBLC	2.50139	2.19248e-16	Up-Regulated
ENSG00000138794	CASP6	1.47262	3.82651e-28	Up-Regulated
ENSG00000137757	CASP5	1.93848	0.00375922	Up-Regulated
ENSG00000105141	CASP14	6.19536	9.76007e-06	Up-Regulated
ENSG00000167971	CASKIN1	1.46637	0.00228762	Up-Regulated
ENSG00000137812	CASC5	3.26214	6.80658e-37	Up-Regulated
ENSG00000159753	CARMIL2	1.61954	0.000543933	Up-Regulated
ENSG00000255221	CARD17	2.31791	0.0258145	Up-Regulated
ENSG00000141527	CARD14	1.41935	0.000859743	Up-Regulated
ENSG00000135773	CAPN9	1.77339	0.00180521	Up-Regulated
ENSG00000203697	CAPN8	2.2491	0.0112787	Up-Regulated
ENSG00000162949	CAPN13	4.67557	3.50158e-14	Up-Regulated
ENSG00000042493	CAPG	1.26067	1.99665e-05	Up-Regulated
ENSG00000076826	CAMSAP3	1.70151	1.98015e-16	Up-Regulated
ENSG00000164047	CAMP	5.37274	1.82442e-07	Up-Regulated
ENSG00000164076	CAMKV	5.11564	5.25061e-10	Up-Regulated
ENSG00000143919	CAMKMT	1.20711	3.27487e-19	Up-Regulated
ENSG00000163888	CAMK2N2	1.90898	0.00904372	Up-Regulated
ENSG00000179218	CALR	1.43915	9.79854e-22	Up-Regulated
ENSG00000178372	CALML5	7.19832	6.98201e-06	Up-Regulated
ENSG00000129007	CALML4	1.29953	0.00137348	Up-Regulated
ENSG00000178363	CALML3	6.60387	0.000345632	Up-Regulated
ENSG00000175868	CALCB	5.92456	3.21155e-05	Up-Regulated
ENSG00000110680	CALCA	8.19982	4.3386e-06	Up-Regulated
ENSG00000104327	CALB1	5.32629	2.898e-06	Up-Regulated
ENSG00000081248	CACNA1S	5.45683	0.00538149	Up-Regulated
ENSG00000100346	CACNA1I	2.54507	0.0067798	Up-Regulated
ENSG00000160325	CACFD1	1.05342	2.43523e-11	Up-Regulated
ENSG00000154040	CABYR	1.845	8.17315e-16	Up-Regulated
ENSG00000100314	CABP7	2.1583	3.19586e-05	Up-Regulated
ENSG00000107159	CA9	4.02222	2.17478e-12	Up-Regulated
ENSG00000131686	CA6	6.36607	3.92448e-06	Up-Regulated
ENSG00000104267	CA2	3.46577	1.56478e-12	Up-Regulated
ENSG00000171159	C9orf16	1.24029	2.59829e-08	Up-Regulated
ENSG00000148362	C9orf142	1.06103	0.000200755	Up-Regulated
ENSG00000137434	C6orf52	1.4637	5.99952e-05	Up-Regulated
ENSG00000181577	C6orf223	3.24685	6.56846e-11	Up-Regulated
ENSG00000189325	C6orf222	2.64093	0.0223203	Up-Regulated
ENSG00000204542	C6orf15	8.24269	2.99188e-08	Up-Regulated
ENSG00000188112	C6orf132	1.79983	2.20428e-13	Up-Regulated
ENSG00000178776	C5orf46	3.58834	1.04693e-05	Up-Regulated
ENSG00000172244	C5orf34	1.28657	4.5069e-09	Up-Regulated
ENSG00000243449	C4orf48	2.89765	3.4876e-15	Up-Regulated
ENSG00000114529	C3orf52	1.42641	4.90687e-07	Up-Regulated
ENSG00000163424	C3orf30	3.99061	0.00104791	Up-Regulated
ENSG00000182600	C2orf82	1.92463	6.998e-09	Up-Regulated
ENSG00000204128	C2orf72	3.13436	8.77139e-09	Up-Regulated
ENSG00000172478	C2orf54	3.33234	4.57385e-12	Up-Regulated
ENSG00000273045	C2orf15	1.33778	5.37473e-16	Up-Regulated
ENSG00000225556	C2CD4D	1.2605	0.000368236	Up-Regulated
ENSG00000149609	C20orf144	1.35596	1.21892e-07	Up-Regulated
ENSG00000186897	C1QL4	4.84127	1.84284e-11	Up-Regulated
ENSG00000203724	C1orf53	1.94758	3.61114e-17	Up-Regulated
ENSG00000228594	C1orf233	1.71311	0.000484822	Up-Regulated
ENSG00000239887	C1orf226	1.29606	7.9877e-07	Up-Regulated
ENSG00000253313	C1orf210	2.08225	7.65611e-20	Up-Regulated
ENSG00000263961	C1orf186	1.91324	0.00278498	Up-Regulated
ENSG00000131591	C1orf159	1.19095	1.82658e-14	Up-Regulated
ENSG00000175262	C1orf127	2.09802	3.17885e-05	Up-Regulated
ENSG00000182795	C1orf116	2.44641	2.09536e-08	Up-Regulated
ENSG00000000460	C1orf112	1.41871	8.98194e-16	Up-Regulated
ENSG00000163362	C1orf106	2.07266	3.87871e-06	Up-Regulated
ENSG00000262874	C19orf84	3.14774	8.57012e-05	Up-Regulated
[truncated: 2,411 more rows]
