# Supplementary material for: Identification of Potential Crucial Genes Associated With the Pathogenesis and Prognosis of Endometrial Cancer
Source: Front Genet. 2019 Apr 26;10:373. doi: 10.3389/fgene.2019.00373 (PMC6499025; doi:10.3389/fgene.2019.00373)
Supplement: TABLE S4 — Gene ontology enrichment analysis of the common DEGs both in GSE63678 and the TCGA EC dataset. [file Table_4.XLSX]

## Sheet: Up-regulated Genes GO terms
Category	Term	Count	%	PValue	Genes	List Total	Pop Hits	Pop Total	Fold Enrichment	Bonferroni	Benjamini	FDR
GOTERM_MF_DIRECT	GO:0005515~protein binding	121	72.0238	4.58557e-10	ENSG00000090889, ENSG00000168078, ENSG00000113645, ENSG00000071539, ENSG00000172172, ENSG00000122952, ENSG00000156970, ENSG00000072571, ENSG00000121621, ENSG00000197299, ENSG00000131747, ENSG00000112742, ENSG00000168496, ENSG00000163808, ENSG00000185499, ENSG00000087088, ENSG00000126787, ENSG00000103528, ENSG00000134690, ENSG00000117676, ENSG00000135451, ENSG00000112312, ENSG00000087586, ENSG0000…	159	8785	16881	1.46233	1.44446e-07	1.44446e-07	6.17329e-07
GOTERM_MF_DIRECT	GO:0008017~microtubule binding	14	8.33333	8.00325e-08	ENSG00000092820, ENSG00000118193, ENSG00000138778, ENSG00000161800, ENSG00000090889, ENSG00000163808, ENSG00000111640, ENSG00000089685, ENSG00000138160, ENSG00000121621, ENSG00000112984, ENSG00000137804, ENSG00000137807, ENSG00000198901	159	208	16881	7.14604	2.52099e-05	1.2605e-05	0.000107743
GOTERM_MF_DIRECT	GO:0019901~protein kinase binding	17	10.119	4.94762e-07	ENSG00000118193, ENSG00000161800, ENSG00000111206, ENSG00000185043, ENSG00000164885, ENSG00000123975, ENSG00000239672, ENSG00000134057, ENSG00000213585, ENSG00000136122, ENSG00000138160, ENSG00000088325, ENSG00000163251, ENSG00000112984, ENSG00000198901, ENSG00000087586, ENSG00000145386	159	376	16881	4.80023	0.000155838	5.19487e-05	0.000666067
GOTERM_MF_DIRECT	GO:0003777~microtubule motor activity	9	5.35714	8.07527e-07	ENSG00000118193, ENSG00000138778, ENSG00000138160, ENSG00000090889, ENSG00000121621, ENSG00000112984, ENSG00000137807, ENSG00000163808, ENSG00000142945	159	80	16881	11.9441	0.000254339	6.35907e-05	0.00108712
GOTERM_MF_DIRECT	GO:0005524~ATP binding	33	19.6429	7.16319e-06	ENSG00000138778, ENSG00000114054, ENSG00000090889, ENSG00000097046, ENSG00000168078, ENSG00000108106, ENSG00000071539, ENSG00000239672, ENSG00000148773, ENSG00000170312, ENSG00000156970, ENSG00000138160, ENSG00000102144, ENSG00000088325, ENSG00000197299, ENSG00000121621, ENSG00000137807, ENSG00000118193, ENSG00000131747, ENSG00000149554, ENSG00000113810, ENSG00000164885, ENSG00000112742, ENSG0000…	159	1495	16881	2.34355	0.00225387	0.00045118	0.00964294
GOTERM_MF_DIRECT	GO:0098641~cadherin binding involved in cell-cell adhesion	12	7.14286	9.16107e-05	ENSG00000092820, ENSG00000163191, ENSG00000134333, ENSG00000184363, ENSG00000138413, ENSG00000177106, ENSG00000074800, ENSG00000182718, ENSG00000108829, ENSG00000119888, ENSG00000111057, ENSG00000157456	159	290	16881	4.39323	0.0284463	0.00479823	0.12326
GOTERM_MF_DIRECT	GO:0008574~ATP-dependent microtubule motor activity, plus-end-directed	4	2.38095	0.000496781	ENSG00000118193, ENSG00000138160, ENSG00000090889, ENSG00000121621	159	17	16881	24.9811	0.14489	0.0221125	0.66672
GOTERM_MF_DIRECT	GO:0042802~identical protein binding	17	10.119	0.00178471	ENSG00000112699, ENSG00000123485, ENSG00000071539, ENSG00000080986, ENSG00000239672, ENSG00000087088, ENSG00000134333, ENSG00000089685, ENSG00000111640, ENSG00000167900, ENSG00000164062, ENSG00000132646, ENSG00000117308, ENSG00000181885, ENSG00000164109, ENSG00000198901, ENSG00000120053	159	749	16881	2.40973	0.430323	0.0679192	2.37611
GOTERM_MF_DIRECT	GO:0004674~protein serine/threonine kinase activity	11	6.54762	0.00288653	ENSG00000170312, ENSG00000156970, ENSG00000117676, ENSG00000168078, ENSG00000149554, ENSG00000097046, ENSG00000164885, ENSG00000112742, ENSG00000165304, ENSG00000117650, ENSG00000087586	159	376	16881	3.10603	0.597706	0.0962249	3.81684
GOTERM_MF_DIRECT	GO:0004693~cyclin-dependent protein serine/threonine kinase activity	4	2.38095	0.00389133	ENSG00000170312, ENSG00000164885, ENSG00000134057, ENSG00000157456	159	34	16881	12.4906	0.707169	0.115574	5.11351
GOTERM_MF_DIRECT	GO:0044548~S100 protein binding	3	1.78571	0.00634546	ENSG00000092820, ENSG00000163191, ENSG00000182718	159	13	16881	24.5007	0.865365	0.16664	8.21281
GOTERM_MF_DIRECT	GO:0004672~protein kinase activity	10	5.95238	0.00675672	ENSG00000170312, ENSG00000156970, ENSG00000117676, ENSG00000168078, ENSG00000149554, ENSG00000097046, ENSG00000164885, ENSG00000165304, ENSG00000117650, ENSG00000087586	159	359	16881	2.95738	0.881825	0.163029	8.72291
GOTERM_MF_DIRECT	GO:0016887~ATPase activity	7	4.16667	0.00757419	ENSG00000118193, ENSG00000138778, ENSG00000197299, ENSG00000112984, ENSG00000137807, ENSG00000163808, ENSG00000142945	159	183	16881	4.06114	0.908823	0.168253	9.72909
GOTERM_MF_DIRECT	GO:0004197~cysteine-type endopeptidase activity	4	2.38095	0.0194892	ENSG00000135476, ENSG00000100600, ENSG00000167004, ENSG00000101160	159	61	16881	6.96195	0.99797	0.357788	23.2765
GOTERM_MF_DIRECT	GO:0008242~omega peptidase activity	2	1.19048	0.0278185	ENSG00000137563, ENSG00000164062	159	3	16881	70.7799	0.999862	0.44704	31.601
GOTERM_MF_DIRECT	GO:0004712~protein serine/threonine/tyrosine kinase activity	3	1.78571	0.0299598	ENSG00000117676, ENSG00000112742, ENSG00000087586	159	29	16881	10.9831	0.999931	0.450556	33.6015
GOTERM_MF_DIRECT	GO:0043130~ubiquitin binding	4	2.38095	0.0367558	ENSG00000131747, ENSG00000123975, ENSG00000121621, ENSG00000118939	159	78	16881	5.44461	0.999992	0.500374	39.5978
GOTERM_MF_DIRECT	GO:0035173~histone kinase activity	2	1.19048	0.0369194	ENSG00000170312, ENSG00000134057	159	4	16881	53.0849	0.999993	0.482279	39.7358
GOTERM_MF_DIRECT	GO:0004869~cysteine-type endopeptidase inhibitor activity	3	1.78571	0.0401648	ENSG00000089685, ENSG00000160213, ENSG00000164611	159	34	16881	9.36792	0.999998	0.493196	42.413
GOTERM_MF_DIRECT	GO:0042803~protein homodimerization activity	13	7.7381	0.0416524	ENSG00000163191, ENSG00000089685, ENSG00000131747, ENSG00000138413, ENSG00000117724, ENSG00000176890, ENSG00000114346, ENSG00000129173, ENSG00000076554, ENSG00000112742, ENSG00000117308, ENSG00000164109, ENSG00000087088	159	730	16881	1.8907	0.999998	0.488332	43.6031
GOTERM_MF_DIRECT	GO:0050661~NADP binding	3	1.78571	0.0423428	ENSG00000111640, ENSG00000104687, ENSG00000138413	159	35	16881	9.10027	0.999999	0.477422	44.1475
GOTERM_MF_DIRECT	GO:0000287~magnesium ion binding	6	3.57143	0.0429739	ENSG00000131747, ENSG00000138413, ENSG00000117676, ENSG00000074800, ENSG00000239672, ENSG00000168496	159	204	16881	3.12264	0.999999	0.466833	44.641
GOTERM_MF_DIRECT	GO:0051287~NAD binding	3	1.78571	0.0491328	ENSG00000134333, ENSG00000111640, ENSG00000138413	159	38	16881	8.38183	1	0.498423	49.2494
GOTERM_MF_DIRECT	GO:0031625~ubiquitin protein ligase binding	7	4.16667	0.0532005	ENSG00000111669, ENSG00000110628, ENSG00000108106, ENSG00000163251, ENSG00000105220, ENSG00000175063, ENSG00000087586	159	287	16881	2.58951	1	0.512037	52.0955
GOTERM_MF_DIRECT	GO:0044822~poly(A) RNA binding	17	10.119	0.0635613	ENSG00000092820, ENSG00000131747, ENSG00000074800, ENSG00000182718, ENSG00000108829, ENSG00000160213, ENSG00000172172, ENSG00000239672, ENSG00000137547, ENSG00000148773, ENSG00000111057, ENSG00000182481, ENSG00000163694, ENSG00000167004, ENSG00000179750, ENSG00000164062, ENSG00000137804	159	1129	16881	1.59866	1	0.562841	58.6911
GOTERM_MF_DIRECT	GO:0048029~monosaccharide binding	2	1.19048	0.0637172	ENSG00000177156, ENSG00000105220	159	7	16881	30.3342	1	0.549614	58.7836
GOTERM_MF_DIRECT	GO:0042826~histone deacetylase binding	4	2.38095	0.0707336	ENSG00000131747, ENSG00000182481, ENSG00000112312, ENSG00000117399	159	102	16881	4.16352	1	0.575084	62.753
GOTERM_MF_DIRECT	GO:0016301~kinase activity	6	3.57143	0.07635	ENSG00000100526, ENSG00000117676, ENSG00000149554, ENSG00000097046, ENSG00000164885, ENSG00000100889	159	241	16881	2.64323	1	0.590778	65.6721
GOTERM_MF_DIRECT	GO:0005200~structural constituent of cytoskeleton	4	2.38095	0.0843455	ENSG00000120756, ENSG00000080986, ENSG00000188229, ENSG00000131462	159	110	16881	3.86072	1	0.616004	69.4638
GOTERM_MF_DIRECT	GO:0004536~deoxyribonuclease activity	2	1.19048	0.089774	ENSG00000239672, ENSG00000167136	159	10	16881	21.234	1	0.627551	71.8129
GOTERM_MF_DIRECT	GO:0008022~protein C-terminus binding	5	2.97619	0.0913356	ENSG00000131747, ENSG00000185043, ENSG00000117724, ENSG00000148773, ENSG00000117399	159	182	16881	2.91675	1	0.622144	72.457
GOTERM_MF_DIRECT	GO:0051010~microtubule plus-end binding	2	1.19048	0.0982984	ENSG00000121621, ENSG00000142945	159	11	16881	19.3036	1	0.638881	75.1665
GOTERM_CC_DIRECT	GO:0005829~cytosol	75	44.6429	1.5713e-15	ENSG00000104687, ENSG00000114054, ENSG00000176890, ENSG00000117724, ENSG00000090889, ENSG00000137563, ENSG00000113645, ENSG00000151725, ENSG00000118640, ENSG00000131462, ENSG00000136122, ENSG00000122952, ENSG00000111640, ENSG00000156970, ENSG00000102144, ENSG00000072571, ENSG00000188229, ENSG00000121621, ENSG00000164109, ENSG00000112699, ENSG00000092820, ENSG00000256269, ENSG00000118193, ENSG0000…	165	3315	18224	2.49883	4.19664e-13	4.19664e-13	2.04281e-12
GOTERM_CC_DIRECT	GO:0030496~midbody	18	10.7143	2.13624e-15	ENSG00000118193, ENSG00000138778, ENSG00000161800, ENSG00000117724, ENSG00000090889, ENSG00000182718, ENSG00000114346, ENSG00000138180, ENSG00000066279, ENSG00000117650, ENSG00000170312, ENSG00000089685, ENSG00000134690, ENSG00000112984, ENSG00000137807, ENSG00000076382, ENSG00000198901, ENSG00000087586	165	129	18224	15.4114	5.69544e-13	2.84772e-13	2.77556e-12
GOTERM_CC_DIRECT	GO:0005634~nucleus	90	53.5714	4.03167e-11	ENSG00000176890, ENSG00000117724, ENSG00000123485, ENSG00000168078, ENSG00000071539, ENSG00000137563, ENSG00000113645, ENSG00000151725, ENSG00000205358, ENSG00000142273, ENSG00000213585, ENSG00000122952, ENSG00000111640, ENSG00000129173, ENSG00000188229, ENSG00000121621, ENSG00000197299, ENSG00000076382, ENSG00000164109, ENSG00000145386, ENSG00000118193, ENSG00000184979, ENSG00000131747, ENSG0000…	165	5415	18224	1.83571	1.08855e-08	3.6285e-09	5.30089e-08
GOTERM_CC_DIRECT	GO:0005737~cytoplasm	86	51.1905	3.19607e-10	ENSG00000176890, ENSG00000117724, ENSG00000090889, ENSG00000123485, ENSG00000113645, ENSG00000160213, ENSG00000205358, ENSG00000118640, ENSG00000131462, ENSG00000111640, ENSG00000122952, ENSG00000156970, ENSG00000110628, ENSG00000121621, ENSG00000197299, ENSG00000076382, ENSG00000145386, ENSG00000112699, ENSG00000092820, ENSG00000256269, ENSG00000131747, ENSG00000120756, ENSG00000074800, ENSG0000…	165	5222	18224	1.81895	8.62939e-08	2.15735e-08	4.20224e-07
GOTERM_CC_DIRECT	GO:0000776~kinetochore	11	6.54762	2.86771e-09	ENSG00000138778, ENSG00000122952, ENSG00000156970, ENSG00000117724, ENSG00000080986, ENSG00000121621, ENSG00000112742, ENSG00000076382, ENSG00000164109, ENSG00000117650, ENSG00000142945	165	81	18224	14.9992	7.74281e-07	1.54856e-07	3.7705e-06
GOTERM_CC_DIRECT	GO:0005874~microtubule	18	10.7143	3.18535e-09	ENSG00000118193, ENSG00000138778, ENSG00000161800, ENSG00000090889, ENSG00000163808, ENSG00000117650, ENSG00000142945, ENSG00000131462, ENSG00000135525, ENSG00000089685, ENSG00000138160, ENSG00000088325, ENSG00000188229, ENSG00000121621, ENSG00000112984, ENSG00000137804, ENSG00000137807, ENSG00000087586	165	311	18224	6.39252	8.60043e-07	1.43341e-07	4.18814e-06
GOTERM_CC_DIRECT	GO:0000777~condensed chromosome kinetochore	11	6.54762	5.83189e-09	ENSG00000138778, ENSG00000089685, ENSG00000122952, ENSG00000156970, ENSG00000123485, ENSG00000151725, ENSG00000080986, ENSG00000076382, ENSG00000164109, ENSG00000117650, ENSG00000142945	165	87	18224	13.9648	1.57461e-06	2.24944e-07	7.66786e-06
GOTERM_CC_DIRECT	GO:0005819~spindle	12	7.14286	1.21782e-08	ENSG00000089685, ENSG00000117724, ENSG00000138160, ENSG00000088325, ENSG00000112742, ENSG00000112984, ENSG00000137804, ENSG00000137807, ENSG00000198901, ENSG00000163808, ENSG00000117399, ENSG00000087586	165	121	18224	10.9536	3.28812e-06	4.11015e-07	1.60121e-05
GOTERM_CC_DIRECT	GO:0015630~microtubule cytoskeleton	12	7.14286	4.46269e-08	ENSG00000135525, ENSG00000138778, ENSG00000111640, ENSG00000097046, ENSG00000136108, ENSG00000088325, ENSG00000121621, ENSG00000198901, ENSG00000013810, ENSG00000142945, ENSG00000087586, ENSG00000157456	165	137	18224	9.67432	1.20492e-05	1.33881e-06	5.86761e-05
GOTERM_CC_DIRECT	GO:0000922~spindle pole	11	6.54762	5.2459e-08	ENSG00000117724, ENSG00000138160, ENSG00000136108, ENSG00000088325, ENSG00000134057, ENSG00000076382, ENSG00000198901, ENSG00000164109, ENSG00000117650, ENSG00000013810, ENSG00000117399	165	109	18224	11.1462	1.41638e-05	1.41639e-06	6.89738e-05
GOTERM_CC_DIRECT	GO:0005813~centrosome	19	11.3095	5.81511e-08	ENSG00000135476, ENSG00000185043, ENSG00000117724, ENSG00000149554, ENSG00000138180, ENSG00000239672, ENSG00000134057, ENSG00000163808, ENSG00000117650, ENSG00000117399, ENSG00000143476, ENSG00000131462, ENSG00000170312, ENSG00000136108, ENSG00000109805, ENSG00000132646, ENSG00000137807, ENSG00000087586, ENSG00000157456	165	426	18224	4.92611	1.57007e-05	1.42735e-06	7.6458e-05
GOTERM_CC_DIRECT	GO:0072686~mitotic spindle	8	4.7619	7.30699e-08	ENSG00000170312, ENSG00000135476, ENSG00000161800, ENSG00000114346, ENSG00000137807, ENSG00000076382, ENSG00000164109, ENSG00000087586	165	41	18224	21.5509	1.97287e-05	1.64407e-06	9.60734e-05
GOTERM_CC_DIRECT	GO:0005876~spindle microtubule	8	4.7619	1.21759e-07	ENSG00000170312, ENSG00000089685, ENSG00000138160, ENSG00000090889, ENSG00000137804, ENSG00000076382, ENSG00000198901, ENSG00000087586	165	44	18224	20.0815	3.28743e-05	2.52883e-06	0.00016009
GOTERM_CC_DIRECT	GO:0005871~kinesin complex	8	4.7619	4.57612e-07	ENSG00000118193, ENSG00000138778, ENSG00000138160, ENSG00000090889, ENSG00000121621, ENSG00000112984, ENSG00000137807, ENSG00000142945	165	53	18224	16.6715	0.000123548	8.82534e-06	0.000601674
GOTERM_CC_DIRECT	GO:0016020~membrane	44	26.1905	5.30322e-07	ENSG00000138778, ENSG00000185043, ENSG00000090889, ENSG00000141934, ENSG00000160190, ENSG00000134057, ENSG00000239672, ENSG00000118640, ENSG00000213585, ENSG00000148773, ENSG00000170312, ENSG00000134333, ENSG00000111640, ENSG00000051523, ENSG00000109854, ENSG00000138160, ENSG00000102144, ENSG00000096433, ENSG00000110628, ENSG00000072571, ENSG00000113368, ENSG00000105220, ENSG00000129255, ENSG0000…	165	2200	18224	2.20897	0.000143177	9.54576e-06	0.000697273
GOTERM_CC_DIRECT	GO:0000775~chromosome, centromeric region	8	4.7619	7.6157e-07	ENSG00000138778, ENSG00000089685, ENSG00000134690, ENSG00000117724, ENSG00000123485, ENSG00000080986, ENSG00000148773, ENSG00000142945	165	57	18224	15.5015	0.000205603	1.28514e-05	0.00100132
GOTERM_CC_DIRECT	GO:0070062~extracellular exosome	50	29.7619	2.00037e-06	ENSG00000104687, ENSG00000137563, ENSG00000142273, ENSG00000160213, ENSG00000118640, ENSG00000213585, ENSG00000111640, ENSG00000102144, ENSG00000188229, ENSG00000092820, ENSG00000112699, ENSG00000120756, ENSG00000074800, ENSG00000185499, ENSG00000087088, ENSG00000163191, ENSG00000100600, ENSG00000106367, ENSG00000117308, ENSG00000120053, ENSG00000147804, ENSG00000111669, ENSG00000104522, ENSG0000…	165	2811	18224	1.96458	0.000539955	3.17702e-05	0.00263009
GOTERM_CC_DIRECT	GO:0048471~perinuclear region of cytoplasm	20	11.9048	3.32759e-06	ENSG00000092820, ENSG00000185043, ENSG00000117724, ENSG00000182718, ENSG00000113645, ENSG00000205358, ENSG00000076554, ENSG00000239672, ENSG00000118640, ENSG00000198417, ENSG00000117399, ENSG00000111057, ENSG00000135525, ENSG00000111640, ENSG00000100526, ENSG00000156970, ENSG00000163251, ENSG00000166803, ENSG00000164109, ENSG00000087586	165	621	18224	3.55712	0.000898048	4.99127e-05	0.00437508
GOTERM_CC_DIRECT	GO:0005654~nucleoplasm	49	29.1667	3.63786e-06	ENSG00000240972, ENSG00000161800, ENSG00000185043, ENSG00000176890, ENSG00000117724, ENSG00000090889, ENSG00000123485, ENSG00000097046, ENSG00000151725, ENSG00000134057, ENSG00000254986, ENSG00000143476, ENSG00000170312, ENSG00000089685, ENSG00000109854, ENSG00000096433, ENSG00000088325, ENSG00000132646, ENSG00000113368, ENSG00000197299, ENSG00000105220, ENSG00000137807, ENSG00000076382, ENSG0000…	165	2784	18224	1.94396	0.000981741	5.16946e-05	0.004783
GOTERM_CC_DIRECT	GO:0051233~spindle midzone	5	2.97619	2.20535e-05	ENSG00000118193, ENSG00000161800, ENSG00000134690, ENSG00000156970, ENSG00000087586	165	19	18224	29.0654	0.00593683	0.000297682	0.0289924
GOTERM_CC_DIRECT	GO:0031982~vesicle	8	4.7619	0.000159667	ENSG00000092820, ENSG00000111640, ENSG00000240972, ENSG00000185043, ENSG00000177106, ENSG00000182718, ENSG00000118640, ENSG00000185499	165	128	18224	6.90303	0.0421975	0.00205092	0.20973
GOTERM_CC_DIRECT	GO:0097149~centralspindlin complex	3	1.78571	0.000240053	ENSG00000161800, ENSG00000114346, ENSG00000137807	165	3	18224	110.448	0.0627659	0.00294212	0.315166
GOTERM_CC_DIRECT	GO:0005913~cell-cell adherens junction	11	6.54762	0.000704273	ENSG00000092820, ENSG00000163191, ENSG00000134333, ENSG00000184363, ENSG00000138413, ENSG00000177106, ENSG00000074800, ENSG00000182718, ENSG00000108829, ENSG00000111057, ENSG00000157456	165	323	18224	3.7614	0.173223	0.00823636	0.922037
GOTERM_CC_DIRECT	GO:0032133~chromosome passenger complex	3	1.78571	0.00079073	ENSG00000089685, ENSG00000134690, ENSG00000087586	165	5	18224	66.2691	0.192314	0.00885975	1.03468
GOTERM_CC_DIRECT	GO:0005680~anaphase-promoting complex	4	2.38095	0.00111014	ENSG00000156970, ENSG00000108106, ENSG00000117399, ENSG00000175063	165	23	18224	19.2084	0.25911	0.0119245	1.44982
GOTERM_CC_DIRECT	GO:0000940~condensed chromosome outer kinetochore	3	1.78571	0.00217502	ENSG00000138778, ENSG00000156970, ENSG00000117724	165	8	18224	41.4182	0.444505	0.0223576	2.82227
GOTERM_CC_DIRECT	GO:0043209~myelin sheath	7	4.16667	0.00255179	ENSG00000092820, ENSG00000240972, ENSG00000096433, ENSG00000167004, ENSG00000188229, ENSG00000105220, ENSG00000213585	165	152	18224	5.08644	0.498355	0.0252268	3.30361
GOTERM_CC_DIRECT	GO:0072687~meiotic spindle	3	1.78571	0.00277995	ENSG00000136122, ENSG00000066279, ENSG00000087586	165	9	18224	36.8162	0.528404	0.0264869	3.59403
GOTERM_CC_DIRECT	GO:0016323~basolateral plasma membrane	7	4.16667	0.005856	ENSG00000092820, ENSG00000174669, ENSG00000135525, ENSG00000182718, ENSG00000119888, ENSG00000149418, ENSG00000181885	165	180	18224	4.29522	0.79521	0.0532135	7.43156
GOTERM_CC_DIRECT	GO:0032587~ruffle membrane	5	2.97619	0.00641721	ENSG00000092820, ENSG00000185043, ENSG00000177106, ENSG00000113645, ENSG00000239672	165	82	18224	6.73466	0.824168	0.0562943	8.11627
GOTERM_CC_DIRECT	GO:0045171~intercellular bridge	4	2.38095	0.00723251	ENSG00000134690, ENSG00000097046, ENSG00000138180, ENSG00000137807	165	44	18224	10.0408	0.859124	0.0612647	9.10267
GOTERM_CC_DIRECT	GO:0005730~nucleolus	16	9.52381	0.0105954	ENSG00000092820, ENSG00000131747, ENSG00000123485, ENSG00000176890, ENSG00000160213, ENSG00000168496, ENSG00000117650, ENSG00000148773, ENSG00000111057, ENSG00000143476, ENSG00000174669, ENSG00000134690, ENSG00000096433, ENSG00000197299, ENSG00000137804, ENSG00000189159	165	857	18224	2.06205	0.943641	0.0859548	13.0687
GOTERM_CC_DIRECT	GO:0005881~cytoplasmic microtubule	4	2.38095	0.0108646	ENSG00000089685, ENSG00000136108, ENSG00000142945, ENSG00000131462	165	51	18224	8.66263	0.947634	0.0855007	13.3793
GOTERM_CC_DIRECT	GO:0016363~nuclear matrix	5	2.97619	0.0114646	ENSG00000117724, ENSG00000090889, ENSG00000197299, ENSG00000113368, ENSG00000170421	165	97	18224	5.69322	0.955547	0.0875013	14.0676
GOTERM_CC_DIRECT	GO:0005815~microtubule organizing center	6	3.57143	0.0125064	ENSG00000156970, ENSG00000151725, ENSG00000121621, ENSG00000013810, ENSG00000111057, ENSG00000126787	165	153	18224	4.33131	0.966561	0.0925224	15.2507
GOTERM_CC_DIRECT	GO:0005635~nuclear envelope	6	3.57143	0.0145811	ENSG00000117724, ENSG00000109854, ENSG00000108829, ENSG00000110628, ENSG00000113368, ENSG00000087088	165	159	18224	4.16787	0.981049	0.104312	17.5622
GOTERM_CC_DIRECT	GO:0005694~chromosome	5	2.97619	0.0149721	ENSG00000138778, ENSG00000090889, ENSG00000113810, ENSG00000137804, ENSG00000143476	165	105	18224	5.25945	0.982974	0.104239	17.9912
GOTERM_CC_DIRECT	GO:0005814~centriole	5	2.97619	0.019092	ENSG00000089685, ENSG00000131747, ENSG00000138180, ENSG00000131462, ENSG00000087586	165	113	18224	4.8871	0.994509	0.127999	22.3882
GOTERM_CC_DIRECT	GO:0005923~bicellular tight junction	5	2.97619	0.019092	ENSG00000105289, ENSG00000114346, ENSG00000119888, ENSG00000163251, ENSG00000181885	165	113	18224	4.8871	0.994509	0.127999	22.3882
GOTERM_CC_DIRECT	GO:0000794~condensed nuclear chromosome	3	1.78571	0.0261057	ENSG00000149554, ENSG00000117650, ENSG00000131462	165	28	18224	11.8338	0.999209	0.167342	29.3761
GOTERM_CC_DIRECT	GO:0045177~apical part of cell	4	2.38095	0.0301537	ENSG00000092820, ENSG00000096433, ENSG00000100600, ENSG00000131462	165	75	18224	5.89059	0.999743	0.186712	33.1398
GOTERM_CC_DIRECT	GO:0000942~condensed nuclear chromosome outer kinetochore	2	1.19048	0.0355164	ENSG00000080986, ENSG00000134057	165	4	18224	55.2242	0.999943	0.21191	37.8406
GOTERM_CC_DIRECT	GO:0000796~condensin complex	2	1.19048	0.0441978	ENSG00000113810, ENSG00000109805	165	5	18224	44.1794	0.999995	0.252184	44.808
GOTERM_CC_DIRECT	GO:0001726~ruffle	4	2.38095	0.0476435	ENSG00000092820, ENSG00000163191, ENSG00000182718, ENSG00000121621	165	90	18224	4.90882	0.999998	0.263995	47.3676
GOTERM_CC_DIRECT	GO:0071944~cell periphery	3	1.78571	0.0480064	ENSG00000092820, ENSG00000185043, ENSG00000111057	165	39	18224	8.49604	0.999998	0.260581	47.6306
GOTERM_CC_DIRECT	GO:0016324~apical plasma membrane	7	4.16667	0.0482002	ENSG00000092820, ENSG00000147804, ENSG00000051523, ENSG00000185043, ENSG00000110628, ENSG00000119888, ENSG00000185499	165	291	18224	2.65684	0.999998	0.256512	47.7707
GOTERM_CC_DIRECT	GO:0031965~nuclear membrane	6	3.57143	0.0561877	ENSG00000174669, ENSG00000111640, ENSG00000164062, ENSG00000113368, ENSG00000189159, ENSG00000143476	165	229	18224	2.89385	1	0.28782	53.2488
GOTERM_CC_DIRECT	GO:0043203~axon hillock	2	1.19048	0.0613283	ENSG00000088325, ENSG00000087586	165	7	18224	31.5567	1	0.304815	56.4883
GOTERM_CC_DIRECT	GO:0045120~pronucleus	2	1.19048	0.0613283	ENSG00000117724, ENSG00000087586	165	7	18224	31.5567	1	0.304815	56.4883
GOTERM_CC_DIRECT	GO:0032154~cleavage furrow	3	1.78571	0.0668744	ENSG00000161800, ENSG00000114346, ENSG00000138180	165	47	18224	7.0499	1	0.322494	59.7498
GOTERM_CC_DIRECT	GO:0005911~cell-cell junction	5	2.97619	0.0700493	ENSG00000184363, ENSG00000114346, ENSG00000182718, ENSG00000111665, ENSG00000170421	165	172	18224	3.21071	1	0.329795	61.5137
GOTERM_CC_DIRECT	GO:0005783~endoplasmic reticulum	13	7.7381	0.0708174	ENSG00000166557, ENSG00000155368, ENSG00000185043, ENSG00000108829, ENSG00000096433, ENSG00000123353, ENSG00000167004, ENSG00000076554, ENSG00000116133, ENSG00000101160, ENSG00000129255, ENSG00000130529, ENSG00000087088	165	828	18224	1.73409	1	0.327417	61.9296
GOTERM_CC_DIRECT	GO:0046930~pore complex	2	1.19048	0.0781536	ENSG00000213585, ENSG00000087088	165	9	18224	24.5441	1	0.350023	65.6975
GOTERM_CC_DIRECT	GO:1990023~mitotic spindle midzone	2	1.19048	0.0781536	ENSG00000138778, ENSG00000121621	165	9	18224	24.5441	1	0.350023	65.6975
GOTERM_CC_DIRECT	GO:0000228~nuclear chromosome	3	1.78571	0.0823627	ENSG00000089685, ENSG00000131747, ENSG00000197299	165	53	18224	6.2518	1	0.360005	67.7006
GOTERM_CC_DIRECT	GO:0031616~spindle pole centrosome	2	1.19048	0.0864535	ENSG00000126787, ENSG00000087586	165	10	18224	22.0897	1	0.369117	69.5434
GOTERM_CC_DIRECT	GO:0097038~perinuclear endoplasmic reticulum	2	1.19048	0.0946791	ENSG00000155368, ENSG00000051523	165	11	18224	20.0815	1	0.391847	72.9583
GOTERM_BP_DIRECT	GO:0051301~cell division	33	19.6429	1.24326e-22	ENSG00000138778, ENSG00000185043, ENSG00000117724, ENSG00000097046, ENSG00000108106, ENSG00000134057, ENSG00000111665, ENSG00000170312, ENSG00000136122, ENSG00000122952, ENSG00000089685, ENSG00000156970, ENSG00000138160, ENSG00000088325, ENSG00000076382, ENSG00000073350, ENSG00000013810, ENSG00000164109, ENSG00000157456, ENSG00000145386, ENSG00000118193, ENSG00000113810, ENSG00000164885, ENSG0000…	160	350	16792	9.89529	1.43472e-19	1.43472e-19	2.00015e-19
GOTERM_BP_DIRECT	GO:0007067~mitotic nuclear division	20	11.9048	2.3716e-12	ENSG00000117724, ENSG00000168078, ENSG00000138180, ENSG00000066279, ENSG00000080986, ENSG00000164611, ENSG00000163808, ENSG00000117650, ENSG00000111665, ENSG00000142945, ENSG00000117399, ENSG00000170312, ENSG00000089685, ENSG00000136122, ENSG00000156970, ENSG00000138160, ENSG00000088325, ENSG00000087586, ENSG00000145386, ENSG00000157456	160	248	16792	8.46371	2.73677e-09	1.36838e-09	3.81536e-09
GOTERM_BP_DIRECT	GO:0000086~G2/M transition of mitotic cell cycle	14	8.33333	5.83071e-10	ENSG00000111206, ENSG00000149554, ENSG00000134057, ENSG00000117650, ENSG00000131462, ENSG00000170312, ENSG00000089685, ENSG00000136122, ENSG00000072571, ENSG00000088325, ENSG00000188229, ENSG00000165304, ENSG00000087586, ENSG00000157456	160	137	16792	10.7248	6.72864e-07	2.24288e-07	9.38047e-07
GOTERM_BP_DIRECT	GO:0000070~mitotic sister chromatid segregation	8	4.7619	2.48985e-09	ENSG00000122952, ENSG00000135476, ENSG00000113810, ENSG00000080986, ENSG00000137804, ENSG00000076382, ENSG00000164109, ENSG00000117650	160	25	16792	33.584	2.87328e-06	7.18322e-07	4.00568e-06
GOTERM_BP_DIRECT	GO:0007062~sister chromatid cohesion	12	7.14286	3.6525e-09	ENSG00000138778, ENSG00000089685, ENSG00000122952, ENSG00000134690, ENSG00000156970, ENSG00000117724, ENSG00000151725, ENSG00000080986, ENSG00000121621, ENSG00000164109, ENSG00000117399, ENSG00000142945	160	103	16792	12.2272	4.21497e-06	8.42996e-07	5.87615e-06
GOTERM_BP_DIRECT	GO:0031145~anaphase-promoting complex-dependent catabolic process	10	5.95238	5.69711e-08	ENSG00000170312, ENSG00000115233, ENSG00000156970, ENSG00000108106, ENSG00000134057, ENSG00000164611, ENSG00000164109, ENSG00000117399, ENSG00000175063, ENSG00000087586	160	79	16792	13.2848	6.57425e-05	1.09574e-05	9.16553e-05
GOTERM_BP_DIRECT	GO:0007018~microtubule-based movement	10	5.95238	7.10623e-08	ENSG00000118193, ENSG00000138778, ENSG00000161800, ENSG00000138160, ENSG00000090889, ENSG00000121621, ENSG00000112984, ENSG00000137807, ENSG00000163808, ENSG00000142945	160	81	16792	12.9568	8.20026e-05	1.17151e-05	0.000114325
GOTERM_BP_DIRECT	GO:0006094~gluconeogenesis	8	4.7619	1.70696e-07	ENSG00000111669, ENSG00000111640, ENSG00000074800, ENSG00000102144, ENSG00000183048, ENSG00000105220, ENSG00000120053, ENSG00000100889	160	44	16792	19.0818	0.000196964	2.46226e-05	0.000274616
GOTERM_BP_DIRECT	GO:0019886~antigen processing and presentation of exogenous peptide antigen via MHC class II	10	5.95238	2.16569e-07	ENSG00000138778, ENSG00000161800, ENSG00000138160, ENSG00000090889, ENSG00000100600, ENSG00000121621, ENSG00000106367, ENSG00000137807, ENSG00000163808, ENSG00000142945	160	92	16792	11.4076	0.00024989	2.77686e-05	0.000348417
GOTERM_BP_DIRECT	GO:0000281~mitotic cytokinesis	7	4.16667	2.60118e-07	ENSG00000161800, ENSG00000090889, ENSG00000136108, ENSG00000138180, ENSG00000112984, ENSG00000137804, ENSG00000137807	160	29	16792	25.3328	0.000300131	3.00171e-05	0.000418477
GOTERM_BP_DIRECT	GO:0008283~cell proliferation	17	10.119	4.03426e-07	ENSG00000240972, ENSG00000117724, ENSG00000176890, ENSG00000164885, ENSG00000123975, ENSG00000163808, ENSG00000126787, ENSG00000142945, ENSG00000148773, ENSG00000174669, ENSG00000170312, ENSG00000156970, ENSG00000088325, ENSG00000129173, ENSG00000165304, ENSG00000132646, ENSG00000013810	160	366	16792	4.87473	0.000465445	4.23221e-05	0.000649031
GOTERM_BP_DIRECT	GO:0006890~retrograde vesicle-mediated transport, Golgi to ER	9	5.35714	1.06603e-06	ENSG00000166557, ENSG00000138778, ENSG00000161800, ENSG00000138160, ENSG00000090889, ENSG00000121621, ENSG00000137807, ENSG00000163808, ENSG00000142945	160	82	16792	11.5189	0.00122944	0.000102511	0.00171501
GOTERM_BP_DIRECT	GO:0007080~mitotic metaphase plate congression	7	4.16667	1.19584e-06	ENSG00000118193, ENSG00000138778, ENSG00000134690, ENSG00000138180, ENSG00000121621, ENSG00000134057, ENSG00000142945	160	37	16792	19.8554	0.00137905	0.000106148	0.00192386
GOTERM_BP_DIRECT	GO:0007059~chromosome segregation	8	4.7619	3.57038e-06	ENSG00000138778, ENSG00000131747, ENSG00000117724, ENSG00000138160, ENSG00000123485, ENSG00000080986, ENSG00000076382, ENSG00000117650	160	68	16792	12.3471	0.00411175	0.000294259	0.00574389
GOTERM_BP_DIRECT	GO:0007051~spindle organization	5	2.97619	1.28918e-05	ENSG00000138160, ENSG00000066279, ENSG00000112742, ENSG00000076382, ENSG00000087586	160	16	16792	32.7969	0.0147672	0.000991327	0.0207384
GOTERM_BP_DIRECT	GO:0006096~glycolytic process	6	3.57143	1.59288e-05	ENSG00000134333, ENSG00000111669, ENSG00000111640, ENSG00000074800, ENSG00000102144, ENSG00000105220	160	34	16792	18.5206	0.0182141	0.00114821	0.0256232
GOTERM_BP_DIRECT	GO:0051988~regulation of attachment of spindle microtubules to kinetochore	4	2.38095	2.83564e-05	ENSG00000161800, ENSG00000114346, ENSG00000076382, ENSG00000117650	160	7	16792	59.9714	0.0321941	0.00192308	0.0456102
GOTERM_BP_DIRECT	GO:0051436~negative regulation of ubiquitin-protein ligase activity involved in mitotic cell cycle	7	4.16667	5.65112e-05	ENSG00000170312, ENSG00000115233, ENSG00000156970, ENSG00000134057, ENSG00000164109, ENSG00000117399, ENSG00000175063	160	71	16792	10.3472	0.0631347	0.00361654	0.0908766
GOTERM_BP_DIRECT	GO:0051437~positive regulation of ubiquitin-protein ligase activity involved in regulation of mitotic cell cycle transition	7	4.16667	8.29715e-05	ENSG00000170312, ENSG00000115233, ENSG00000156970, ENSG00000134057, ENSG00000164109, ENSG00000117399, ENSG00000175063	160	76	16792	9.66645	0.0913117	0.00502696	0.133401
GOTERM_BP_DIRECT	GO:0000910~cytokinesis	6	3.57143	8.80952e-05	ENSG00000089685, ENSG00000135476, ENSG00000114346, ENSG00000112984, ENSG00000137807, ENSG00000198901	160	48	16792	13.1188	0.0966691	0.00507042	0.141634
GOTERM_BP_DIRECT	GO:0061621~canonical glycolysis	5	2.97619	9.83624e-05	ENSG00000111669, ENSG00000111640, ENSG00000074800, ENSG00000102144, ENSG00000105220	160	26	16792	20.1827	0.10731	0.00539093	0.158128
GOTERM_BP_DIRECT	GO:0042787~protein ubiquitination involved in ubiquitin-dependent protein catabolic process	9	5.35714	0.000104945	ENSG00000170312, ENSG00000156970, ENSG00000142273, ENSG00000134057, ENSG00000164611, ENSG00000164109, ENSG00000117399, ENSG00000175063, ENSG00000087586	160	153	16792	6.17353	0.114066	0.00549003	0.168703
GOTERM_BP_DIRECT	GO:0006260~DNA replication	9	5.35714	0.000114761	ENSG00000170312, ENSG00000149554, ENSG00000097046, ENSG00000166803, ENSG00000132646, ENSG00000197299, ENSG00000171848, ENSG00000168496, ENSG00000143476	160	155	16792	6.09387	0.124046	0.00574177	0.184467
GOTERM_BP_DIRECT	GO:0051310~metaphase plate congression	4	2.38095	0.000172131	ENSG00000138778, ENSG00000117724, ENSG00000080986, ENSG00000142945	160	12	16792	34.9833	0.180168	0.00824318	0.276566
GOTERM_BP_DIRECT	GO:0007052~mitotic spindle organization	5	2.97619	0.000175073	ENSG00000138160, ENSG00000080986, ENSG00000112742, ENSG00000134057, ENSG00000087586	160	30	16792	17.4917	0.182948	0.00804952	0.281287
GOTERM_BP_DIRECT	GO:0007093~mitotic cell cycle checkpoint	5	2.97619	0.000226369	ENSG00000122952, ENSG00000156970, ENSG00000149554, ENSG00000112742, ENSG00000164109	160	32	16792	16.3984	0.229919	0.0099981	0.363561
GOTERM_BP_DIRECT	GO:0006977~DNA damage response, signal transduction by p53 class mediator resulting in cell cycle arrest	6	3.57143	0.000299294	ENSG00000170312, ENSG00000132646, ENSG00000134057, ENSG00000185499, ENSG00000087088, ENSG00000087586	160	62	16792	10.1565	0.292089	0.0127125	0.48042
GOTERM_BP_DIRECT	GO:0046602~regulation of mitotic centrosome separation	3	1.78571	0.000527955	ENSG00000138160, ENSG00000149554, ENSG00000117650	160	4	16792	78.7125	0.456334	0.0215299	0.846001
GOTERM_BP_DIRECT	GO:0000226~microtubule cytoskeleton organization	6	3.57143	0.000562434	ENSG00000170312, ENSG00000135525, ENSG00000089685, ENSG00000111640, ENSG00000013810, ENSG00000131462	160	71	16792	8.86901	0.477553	0.0221386	0.901017
GOTERM_BP_DIRECT	GO:0007094~mitotic spindle assembly checkpoint	4	2.38095	0.000843672	ENSG00000156970, ENSG00000117724, ENSG00000112742, ENSG00000164109	160	20	16792	20.99	0.622434	0.0319456	1.3487
GOTERM_BP_DIRECT	GO:0000212~meiotic spindle organization	3	1.78571	0.000874448	ENSG00000135476, ENSG00000131462, ENSG00000087586	160	5	16792	62.97	0.635619	0.0320417	1.39757
GOTERM_BP_DIRECT	GO:0006915~apoptotic process	15	8.92857	0.00100727	ENSG00000135476, ENSG00000185043, ENSG00000087088, ENSG00000213585, ENSG00000100290, ENSG00000170312, ENSG00000089685, ENSG00000181649, ENSG00000117676, ENSG00000156970, ENSG00000109854, ENSG00000136108, ENSG00000088325, ENSG00000165304, ENSG00000116133	160	567	16792	2.77646	0.687444	0.0356904	1.60824
GOTERM_BP_DIRECT	GO:0007049~cell cycle	9	5.35714	0.00109288	ENSG00000111206, ENSG00000100526, ENSG00000117676, ENSG00000123485, ENSG00000164885, ENSG00000111057, ENSG00000112312, ENSG00000117399, ENSG00000087586	160	217	16792	4.35276	0.716876	0.0375166	1.7438
GOTERM_BP_DIRECT	GO:0098609~cell-cell adhesion	10	5.95238	0.0011268	ENSG00000163191, ENSG00000134333, ENSG00000138413, ENSG00000177106, ENSG00000074800, ENSG00000182718, ENSG00000108829, ENSG00000119888, ENSG00000111057, ENSG00000157456	160	271	16792	3.87269	0.727757	0.0375435	1.79747
GOTERM_BP_DIRECT	GO:0051439~regulation of ubiquitin-protein ligase activity involved in mitotic cell cycle	4	2.38095	0.00128365	ENSG00000170312, ENSG00000134057, ENSG00000117399, ENSG00000175063	160	23	16792	18.2522	0.772881	0.0414667	2.04526
GOTERM_BP_DIRECT	GO:0000083~regulation of transcription involved in G1/S transition of mitotic cell cycle	4	2.38095	0.00128365	ENSG00000170312, ENSG00000176890, ENSG00000132646, ENSG00000171848	160	23	16792	18.2522	0.772881	0.0414667	2.04526
GOTERM_BP_DIRECT	GO:0043066~negative regulation of apoptotic process	13	7.7381	0.00132977	ENSG00000170312, ENSG00000118193, ENSG00000089685, ENSG00000240972, ENSG00000185043, ENSG00000117676, ENSG00000109854, ENSG00000119888, ENSG00000116133, ENSG00000181885, ENSG00000164109, ENSG00000111057, ENSG00000087586	160	455	16792	2.99857	0.784669	0.041758	2.11801
GOTERM_BP_DIRECT	GO:0006259~DNA metabolic process	4	2.38095	0.00184575	ENSG00000167900, ENSG00000182481, ENSG00000239672, ENSG00000148773	160	26	16792	16.1462	0.881395	0.0559919	2.92845
GOTERM_BP_DIRECT	GO:0051315~attachment of mitotic spindle microtubules to kinetochore	3	1.78571	0.00240308	ENSG00000138778, ENSG00000080986, ENSG00000142945	160	8	16792	39.3563	0.937744	0.0704602	3.79679
GOTERM_BP_DIRECT	GO:0051256~mitotic spindle midzone assembly	3	1.78571	0.00240308	ENSG00000161800, ENSG00000090889, ENSG00000137807	160	8	16792	39.3563	0.937744	0.0704602	3.79679
GOTERM_BP_DIRECT	GO:0060236~regulation of mitotic spindle organization	3	1.78571	0.00240308	ENSG00000136122, ENSG00000088325, ENSG00000013810	160	8	16792	39.3563	0.937744	0.0704602	3.79679
GOTERM_BP_DIRECT	GO:0000082~G1/S transition of mitotic cell cycle	6	3.57143	0.00284647	ENSG00000170312, ENSG00000100526, ENSG00000176890, ENSG00000097046, ENSG00000132646, ENSG00000171848	160	102	16792	6.17353	0.962728	0.0808872	4.48238
GOTERM_BP_DIRECT	GO:1904668~positive regulation of ubiquitin protein ligase activity	3	1.78571	0.0030705	ENSG00000108106, ENSG00000117399, ENSG00000175063	160	9	16792	34.9833	0.971241	0.0848985	4.82704
GOTERM_BP_DIRECT	GO:0007019~microtubule depolymerization	3	1.78571	0.00381433	ENSG00000118193, ENSG00000121621, ENSG00000142945	160	10	16792	31.485	0.987847	0.101981	5.96305
GOTERM_BP_DIRECT	GO:0034501~protein localization to kinetochore	3	1.78571	0.00381433	ENSG00000170312, ENSG00000156970, ENSG00000112742	160	10	16792	31.485	0.987847	0.101981	5.96305
GOTERM_BP_DIRECT	GO:0030855~epithelial cell differentiation	5	2.97619	0.00437053	ENSG00000170312, ENSG00000102144, ENSG00000132646, ENSG00000213585, ENSG00000185499	160	70	16792	7.49643	0.99362	0.113389	6.80419
GOTERM_BP_DIRECT	GO:0006098~pentose-phosphate shunt	3	1.78571	0.00463307	ENSG00000177156, ENSG00000111669, ENSG00000142657	160	11	16792	28.6227	0.995294	0.117174	7.19876
GOTERM_BP_DIRECT	GO:0019985~translesion synthesis	4	2.38095	0.00473029	ENSG00000166803, ENSG00000132646, ENSG00000187608, ENSG00000143476	160	36	16792	11.6611	0.995796	0.116935	7.34447
GOTERM_BP_DIRECT	GO:0090307~mitotic spindle assembly	4	2.38095	0.00473029	ENSG00000089685, ENSG00000138160, ENSG00000088325, ENSG00000117650	160	36	16792	11.6611	0.995796	0.116935	7.34447
GOTERM_BP_DIRECT	GO:0032467~positive regulation of cytokinesis	4	2.38095	0.0051123	ENSG00000118193, ENSG00000161800, ENSG00000114346, ENSG00000137807	160	37	16792	11.3459	0.997301	0.123167	7.91498
GOTERM_BP_DIRECT	GO:0016925~protein sumoylation	6	3.57143	0.00511505	ENSG00000089685, ENSG00000131747, ENSG00000134690, ENSG00000132646, ENSG00000197299, ENSG00000130529	160	117	16792	5.38205	0.997309	0.120719	7.91907
GOTERM_BP_DIRECT	GO:0018107~peptidyl-threonine phosphorylation	4	2.38095	0.00551239	ENSG00000170312, ENSG00000149554, ENSG00000164885, ENSG00000112742	160	38	16792	11.0474	0.998303	0.126914	8.50894
GOTERM_BP_DIRECT	GO:0051726~regulation of cell cycle	6	3.57143	0.0065218	ENSG00000111206, ENSG00000117724, ENSG00000166803, ENSG00000134057, ENSG00000143476, ENSG00000157456	160	124	16792	5.07823	0.999474	0.14556	9.99154
GOTERM_BP_DIRECT	GO:0097191~extrinsic apoptotic signaling pathway	4	2.38095	0.00729778	ENSG00000185043, ENSG00000087088, ENSG00000111057, ENSG00000170421	160	42	16792	9.99524	0.999787	0.158442	11.1159
GOTERM_BP_DIRECT	GO:0007095~mitotic G2 DNA damage checkpoint	3	1.78571	0.00862814	ENSG00000170312, ENSG00000197299, ENSG00000145386	160	15	16792	20.99	0.999955	0.18127	13.0131
GOTERM_BP_DIRECT	GO:0007076~mitotic chromosome condensation	3	1.78571	0.00862814	ENSG00000113810, ENSG00000109805, ENSG00000137804	160	15	16792	20.99	0.999955	0.18127	13.0131
GOTERM_BP_DIRECT	GO:0043161~proteasome-mediated ubiquitin-dependent protein catabolic process	7	4.16667	0.0128717	ENSG00000170312, ENSG00000115233, ENSG00000118193, ENSG00000156970, ENSG00000164109, ENSG00000117399, ENSG00000175063	160	203	16792	3.61897	1	0.254086	18.8138
GOTERM_BP_DIRECT	GO:0071333~cellular response to glucose stimulus	4	2.38095	0.0131175	ENSG00000051523, ENSG00000239672, ENSG00000167136, ENSG00000100889	160	52	16792	8.07308	1	0.254003	19.1384
GOTERM_BP_DIRECT	GO:0008284~positive regulation of cell proliferation	11	6.54762	0.0133845	ENSG00000118193, ENSG00000089685, ENSG00000185043, ENSG00000111206, ENSG00000097046, ENSG00000119888, ENSG00000112742, ENSG00000181885, ENSG00000130529, ENSG00000198901, ENSG00000117399	160	466	16792	2.47736	1	0.254274	19.4896
GOTERM_BP_DIRECT	GO:0051276~chromosome organization	3	1.78571	0.0137081	ENSG00000134690, ENSG00000113810, ENSG00000164611	160	19	16792	16.5711	1	0.255449	19.9135
GOTERM_BP_DIRECT	GO:0048146~positive regulation of fibroblast proliferation	4	2.38095	0.0145224	ENSG00000240972, ENSG00000182718, ENSG00000134057, ENSG00000145386	160	54	16792	7.77407	1	0.264306	20.9706
GOTERM_BP_DIRECT	GO:0021987~cerebral cortex development	4	2.38095	0.0160094	ENSG00000118193, ENSG00000066279, ENSG00000087088, ENSG00000013810	160	56	16792	7.49643	1	0.282927	22.8674
GOTERM_BP_DIRECT	GO:0042351~'de novo' GDP-L-fucose biosynthetic process	2	1.19048	0.0188485	ENSG00000112699, ENSG00000104522	160	2	16792	104.95	1	0.319714	26.3709
GOTERM_BP_DIRECT	GO:0000022~mitotic spindle elongation	2	1.19048	0.0188485	ENSG00000137807, ENSG00000198901	160	2	16792	104.95	1	0.319714	26.3709
GOTERM_BP_DIRECT	GO:0000915~actomyosin contractile ring assembly	2	1.19048	0.0188485	ENSG00000161800, ENSG00000137807	160	2	16792	104.95	1	0.319714	26.3709
GOTERM_BP_DIRECT	GO:0007088~regulation of mitotic nuclear division	3	1.78571	0.0214539	ENSG00000136122, ENSG00000117650, ENSG00000148773	160	24	16792	13.1188	1	0.350469	29.4542
GOTERM_BP_DIRECT	GO:0046686~response to cadmium ion	3	1.78571	0.0231765	ENSG00000170312, ENSG00000132646, ENSG00000105220	160	25	16792	12.594	1	0.367865	31.4258
GOTERM_BP_DIRECT	GO:0015949~nucleobase-containing small molecule interconversion	3	1.78571	0.0231765	ENSG00000104687, ENSG00000239672, ENSG00000171848	160	25	16792	12.594	1	0.367865	31.4258
GOTERM_BP_DIRECT	GO:0006281~DNA repair	7	4.16667	0.0245436	ENSG00000170312, ENSG00000111247, ENSG00000111206, ENSG00000149554, ENSG00000197299, ENSG00000164611, ENSG00000168496	160	235	16792	3.12617	1	0.379944	32.9536
GOTERM_BP_DIRECT	GO:0071897~DNA biosynthetic process	3	1.78571	0.0249541	ENSG00000167900, ENSG00000117724, ENSG00000176890	160	26	16792	12.1096	1	0.380022	33.406
GOTERM_BP_DIRECT	GO:0043154~negative regulation of cysteine-type endopeptidase activity involved in apoptotic process	4	2.38095	0.0276962	ENSG00000089685, ENSG00000117676, ENSG00000116133, ENSG00000105220	160	69	16792	6.08406	1	0.40713	36.3559
GOTERM_BP_DIRECT	GO:0060672~epithelial cell morphogenesis involved in placental branching	2	1.19048	0.0281399	ENSG00000167642, ENSG00000149418	160	3	16792	69.9667	1	0.407167	36.8216
GOTERM_BP_DIRECT	GO:1902512~positive regulation of apoptotic DNA fragmentation	2	1.19048	0.0281399	ENSG00000087088, ENSG00000167136	160	3	16792	69.9667	1	0.407167	36.8216
GOTERM_BP_DIRECT	GO:1902896~terminal web assembly	2	1.19048	0.0281399	ENSG00000092820, ENSG00000120756	160	3	16792	69.9667	1	0.407167	36.8216
GOTERM_BP_DIRECT	GO:0045931~positive regulation of mitotic cell cycle	3	1.78571	0.0286694	ENSG00000170312, ENSG00000089685, ENSG00000134057	160	28	16792	11.2446	1	0.408149	37.3731
GOTERM_BP_DIRECT	GO:1901796~regulation of signal transduction by p53 class mediator	5	2.97619	0.0302875	ENSG00000149554, ENSG00000164885, ENSG00000088325, ENSG00000197299, ENSG00000087586	160	124	16792	4.23185	1	0.420756	39.0306
GOTERM_BP_DIRECT	GO:0097421~liver regeneration	3	1.78571	0.0306049	ENSG00000176890, ENSG00000132646, ENSG00000087586	160	29	16792	10.8569	1	0.419277	39.3508
GOTERM_BP_DIRECT	GO:0090004~positive regulation of establishment of protein localization to plasma membrane	3	1.78571	0.0325907	ENSG00000092820, ENSG00000120756, ENSG00000185043	160	30	16792	10.495	1	0.434864	41.319
GOTERM_BP_DIRECT	GO:0000724~double-strand break repair via homologous recombination	4	2.38095	0.0331248	ENSG00000115233, ENSG00000111247, ENSG00000197299, ENSG00000168496	160	74	16792	5.67297	1	0.435417	41.8381
GOTERM_BP_DIRECT	GO:0071479~cellular response to ionizing radiation	3	1.78571	0.0346257	ENSG00000111247, ENSG00000114346, ENSG00000197299	160	31	16792	10.1565	1	0.445321	43.2737
GOTERM_BP_DIRECT	GO:0043524~negative regulation of neuron apoptotic process	5	2.97619	0.0368434	ENSG00000118193, ENSG00000089685, ENSG00000100600, ENSG00000105220, ENSG00000087088	160	132	16792	3.97538	1	0.461443	45.3343
GOTERM_BP_DIRECT	GO:0007091~metaphase/anaphase transition of mitotic cell cycle	2	1.19048	0.0373439	ENSG00000156970, ENSG00000013810	160	4	16792	52.475	1	0.461298	45.7895
GOTERM_BP_DIRECT	GO:0040001~establishment of mitotic spindle localization	2	1.19048	0.0373439	ENSG00000135476, ENSG00000137804	160	4	16792	52.475	1	0.461298	45.7895
GOTERM_BP_DIRECT	GO:0007079~mitotic chromosome movement towards spindle pole	2	1.19048	0.0373439	ENSG00000138778, ENSG00000126787	160	4	16792	52.475	1	0.461298	45.7895
GOTERM_BP_DIRECT	GO:0019673~GDP-mannose metabolic process	2	1.19048	0.0373439	ENSG00000112699, ENSG00000104522	160	4	16792	52.475	1	0.461298	45.7895
GOTERM_BP_DIRECT	GO:0034137~positive regulation of toll-like receptor 2 signaling pathway	2	1.19048	0.0373439	ENSG00000164251, ENSG00000051523	160	4	16792	52.475	1	0.461298	45.7895
GOTERM_BP_DIRECT	GO:0001951~intestinal D-glucose absorption	2	1.19048	0.0373439	ENSG00000092820, ENSG00000120756	160	4	16792	52.475	1	0.461298	45.7895
GOTERM_BP_DIRECT	GO:0051402~neuron apoptotic process	3	1.78571	0.0388392	ENSG00000111640, ENSG00000164885, ENSG00000087088	160	33	16792	9.54091	1	0.47002	47.1284
GOTERM_BP_DIRECT	GO:0007100~mitotic centrosome separation	2	1.19048	0.0464613	ENSG00000138160, ENSG00000087586	160	5	16792	41.98	1	0.528615	53.4849
GOTERM_BP_DIRECT	GO:0060718~chorionic trophoblast cell differentiation	2	1.19048	0.0464613	ENSG00000129173, ENSG00000163251	160	5	16792	41.98	1	0.528615	53.4849
GOTERM_BP_DIRECT	GO:0010994~free ubiquitin chain polymerization	2	1.19048	0.0464613	ENSG00000108106, ENSG00000175063	160	5	16792	41.98	1	0.528615	53.4849
GOTERM_BP_DIRECT	GO:0051294~establishment of spindle orientation	2	1.19048	0.0464613	ENSG00000076382, ENSG00000073350	160	5	16792	41.98	1	0.528615	53.4849
GOTERM_BP_DIRECT	GO:0009157~deoxyribonucleoside monophosphate biosynthetic process	2	1.19048	0.0464613	ENSG00000167900, ENSG00000176890	160	5	16792	41.98	1	0.528615	53.4849
GOTERM_BP_DIRECT	GO:0006974~cellular response to DNA damage stimulus	6	3.57143	0.0479924	ENSG00000131747, ENSG00000185043, ENSG00000149554, ENSG00000166803, ENSG00000197299, ENSG00000143476	160	208	16792	3.0274	1	0.535586	54.6721
GOTERM_BP_DIRECT	GO:0042981~regulation of apoptotic process	6	3.57143	0.052174	ENSG00000089685, ENSG00000128228, ENSG00000164885, ENSG00000239672, ENSG00000087088, ENSG00000100290	160	213	16792	2.95634	1	0.561539	57.7711
GOTERM_BP_DIRECT	GO:0000079~regulation of cyclin-dependent protein serine/threonine kinase activity	3	1.78571	0.0525502	ENSG00000100526, ENSG00000197299, ENSG00000145386	160	39	16792	8.07308	1	0.55942	58.04
GOTERM_BP_DIRECT	GO:0090344~negative regulation of cell aging	2	1.19048	0.0554928	ENSG00000240972, ENSG00000111206	160	6	16792	34.9833	1	0.574988	60.0882
GOTERM_BP_DIRECT	GO:0045842~positive regulation of mitotic metaphase/anaphase transition	2	1.19048	0.0554928	ENSG00000135476, ENSG00000126787	160	6	16792	34.9833	1	0.574988	60.0882
GOTERM_BP_DIRECT	GO:0031536~positive regulation of exit from mitosis	2	1.19048	0.0554928	ENSG00000089685, ENSG00000175063	160	6	16792	34.9833	1	0.574988	60.0882
GOTERM_BP_DIRECT	GO:0071156~regulation of cell cycle arrest	2	1.19048	0.0554928	ENSG00000111206, ENSG00000164885	160	6	16792	34.9833	1	0.574988	60.0882
GOTERM_BP_DIRECT	GO:0045143~homologous chromosome segregation	2	1.19048	0.0554928	ENSG00000135476, ENSG00000164611	160	6	16792	34.9833	1	0.574988	60.0882
GOTERM_BP_DIRECT	GO:0032873~negative regulation of stress-activated MAPK cascade	2	1.19048	0.0554928	ENSG00000111206, ENSG00000168078	160	6	16792	34.9833	1	0.574988	60.0882
GOTERM_BP_DIRECT	GO:0071548~response to dexamethasone	2	1.19048	0.0644394	ENSG00000132646, ENSG00000100889	160	7	16792	29.9857	1	0.626739	65.7544
GOTERM_BP_DIRECT	GO:0032532~regulation of microvillus length	2	1.19048	0.0644394	ENSG00000092820, ENSG00000120756	160	7	16792	29.9857	1	0.626739	65.7544
GOTERM_BP_DIRECT	GO:0090267~positive regulation of mitotic cell cycle spindle assembly checkpoint	2	1.19048	0.0644394	ENSG00000080986, ENSG00000164109	160	7	16792	29.9857	1	0.626739	65.7544
GOTERM_BP_DIRECT	GO:0007077~mitotic nuclear envelope disassembly	3	1.78571	0.0650837	ENSG00000170312, ENSG00000134057, ENSG00000157456	160	44	16792	7.15568	1	0.625838	66.1319
GOTERM_BP_DIRECT	GO:0034644~cellular response to UV	3	1.78571	0.0650837	ENSG00000168078, ENSG00000132646, ENSG00000087088	160	44	16792	7.15568	1	0.625838	66.1319
GOTERM_BP_DIRECT	GO:0016032~viral process	7	4.16667	0.065203	ENSG00000109854, ENSG00000151725, ENSG00000213585, ENSG00000087088, ENSG00000111057, ENSG00000170421, ENSG00000145386	160	299	16792	2.45702	1	0.621908	66.2014
GOTERM_BP_DIRECT	GO:0032147~activation of protein kinase activity	3	1.78571	0.0676998	ENSG00000118193, ENSG00000114346, ENSG00000088325	160	45	16792	6.99667	1	0.631647	67.6248
GOTERM_BP_DIRECT	GO:0042493~response to drug	7	4.16667	0.0694416	ENSG00000170312, ENSG00000134333, ENSG00000051523, ENSG00000117724, ENSG00000176890, ENSG00000137563, ENSG00000134057	160	304	16792	2.41661	1	0.636818	68.5843
GOTERM_BP_DIRECT	GO:0031100~organ regeneration	3	1.78571	0.0730344	ENSG00000170312, ENSG00000148773, ENSG00000145386	160	47	16792	6.69894	1	0.65161	70.4799
GOTERM_BP_DIRECT	GO:0051983~regulation of chromosome segregation	2	1.19048	0.0733017	ENSG00000148773, ENSG00000142945	160	8	16792	26.2375	1	0.648605	70.6165
GOTERM_BP_DIRECT	GO:0045471~response to ethanol	4	2.38095	0.0777827	ENSG00000170312, ENSG00000115233, ENSG00000176890, ENSG00000137563	160	105	16792	3.9981	1	0.666911	72.8208
GOTERM_BP_DIRECT	GO:0006139~nucleobase-containing compound metabolic process	3	1.78571	0.0784995	ENSG00000174669, ENSG00000167900, ENSG00000176890	160	49	16792	6.42551	1	0.666128	73.1587
GOTERM_BP_DIRECT	GO:0046777~protein autophosphorylation	5	2.97619	0.0808262	ENSG00000164885, ENSG00000112742, ENSG00000165304, ENSG00000117650, ENSG00000087586	160	172	16792	3.05087	1	0.673041	74.2285
GOTERM_BP_DIRECT	GO:0032930~positive regulation of superoxide anion generation	2	1.19048	0.0820806	ENSG00000164251, ENSG00000051523	160	9	16792	23.3222	1	0.674739	74.7885
GOTERM_BP_DIRECT	GO:0030071~regulation of mitotic metaphase/anaphase transition	2	1.19048	0.0820806	ENSG00000138778, ENSG00000175063	160	9	16792	23.3222	1	0.674739	74.7885
GOTERM_BP_DIRECT	GO:0010389~regulation of G2/M transition of mitotic cell cycle	2	1.19048	0.0820806	ENSG00000118193, ENSG00000117724	160	9	16792	23.3222	1	0.674739	74.7885
GOTERM_BP_DIRECT	GO:0055015~ventricular cardiac muscle cell development	2	1.19048	0.0907768	ENSG00000170312, ENSG00000134057	160	10	16792	20.99	1	0.708855	78.3684
GOTERM_BP_DIRECT	GO:0006511~ubiquitin-dependent protein catabolic process	5	2.97619	0.0949733	ENSG00000115233, ENSG00000184979, ENSG00000118939, ENSG00000175063, ENSG00000143476	160	182	16792	2.88324	1	0.721835	79.9199
GOTERM_BP_DIRECT	GO:0021766~hippocampus development	3	1.78571	0.0985599	ENSG00000118193, ENSG00000164885, ENSG00000239672	160	56	16792	5.62232	1	0.73175	81.1625
GOTERM_BP_DIRECT	GO:0014075~response to amine	2	1.19048	0.0993912	ENSG00000170312, ENSG00000239672	160	11	16792	19.0818	1	0.731017	81.4401

## Sheet: Down-regulated Genes Go terms
Category	Term	Count	%	PValue	Genes	List Total	Pop Hits	Pop Total	Fold Enrichment	Bonferroni	Benjamini	FDR
GOTERM_MF_DIRECT	GO:0070064~proline-rich region binding	3	3.44828	0.00342511	ENSG00000112964, ENSG00000166313, ENSG00000069869	79	19	16881	33.7395	0.508462	0.508462	4.23243
GOTERM_MF_DIRECT	GO:0008134~transcription factor binding	5	5.74713	0.0424828	ENSG00000169057, ENSG00000172346, ENSG00000108840, ENSG00000136960, ENSG00000166313	79	284	16881	3.76203	0.999875	0.988814	42.1423
GOTERM_MF_DIRECT	GO:0004842~ubiquitin-protein transferase activity	5	5.74713	0.0658896	ENSG00000112182, ENSG00000254585, ENSG00000151692, ENSG00000137075, ENSG00000069869	79	329	16881	3.24747	0.999999	0.990933	57.6471
GOTERM_MF_DIRECT	GO:0000287~magnesium ion binding	4	4.5977	0.0685081	ENSG00000071242, ENSG00000154330, ENSG00000163788, ENSG00000104043	79	204	16881	4.18987	1	0.974589	59.1195
GOTERM_MF_DIRECT	GO:0003700~transcription factor activity, sequence-specific DNA binding	9	10.3448	0.0753098	ENSG00000187098, ENSG00000169057, ENSG00000079102, ENSG00000112182, ENSG00000053254, ENSG00000198939, ENSG00000172059, ENSG00000135111, ENSG00000198300	79	961	16881	2.0012	1	0.960894	62.7267
GOTERM_MF_DIRECT	GO:0008373~sialyltransferase activity	2	2.29885	0.0842771	ENSG00000111728, ENSG00000115525	79	19	16881	22.493	1	0.952042	67.035
GOTERM_CC_DIRECT	GO:0005794~Golgi apparatus	11	12.6437	0.00525734	ENSG00000117020, ENSG00000152465, ENSG00000108840, ENSG00000128052, ENSG00000131018, ENSG00000111728, ENSG00000151692, ENSG00000115525, ENSG00000166086, ENSG00000104043, ENSG00000069869	83	863	18224	2.79864	0.51939	0.51939	6.02269
GOTERM_CC_DIRECT	GO:0005634~nucleus	36	41.3793	0.00840034	ENSG00000071242, ENSG00000128713, ENSG00000169057, ENSG00000131018, ENSG00000112182, ENSG00000163788, ENSG00000089486, ENSG00000053254, ENSG00000172059, ENSG00000166313, ENSG00000197321, ENSG00000173068, ENSG00000083642, ENSG00000180543, ENSG00000143772, ENSG00000198300, ENSG00000150347, ENSG00000182636, ENSG00000172346, ENSG00000013619, ENSG00000128052, ENSG00000198939, ENSG00000135111, ENSG0000…	83	5415	18224	1.45972	0.690433	0.443612	9.46278
GOTERM_CC_DIRECT	GO:0005615~extracellular space	11	12.6437	0.0797093	ENSG00000112964, ENSG00000069702, ENSG00000169057, ENSG00000107562, ENSG00000153233, ENSG00000138685, ENSG00000105989, ENSG00000166086, ENSG00000111879, ENSG00000136960, ENSG00000174080	83	1347	18224	1.79304	0.99999	0.978693	62.4261
GOTERM_CC_DIRECT	GO:0043034~costamere	2	2.29885	0.0821552	ENSG00000154330, ENSG00000197321	83	19	18224	23.1122	0.999993	0.949157	63.5862
GOTERM_CC_DIRECT	GO:0000792~heterochromatin	2	2.29885	0.0904053	ENSG00000169057, ENSG00000100307	83	21	18224	20.9111	0.999998	0.928225	67.2616
GOTERM_CC_DIRECT	GO:0030863~cortical cytoskeleton	2	2.29885	0.0945028	ENSG00000136842, ENSG00000133107	83	22	18224	19.9606	0.999999	0.899719	68.9579
GOTERM_BP_DIRECT	GO:0060021~palate development	5	5.74713	0.000408301	ENSG00000069702, ENSG00000135111, ENSG00000150347, ENSG00000173068, ENSG00000164920	78	76	16792	14.1633	0.235016	0.235016	0.608655
GOTERM_BP_DIRECT	GO:0001938~positive regulation of endothelial cell proliferation	4	4.5977	0.00390892	ENSG00000107562, ENSG00000128052, ENSG00000138685, ENSG00000105989	78	69	16792	12.4801	0.923409	0.723249	5.68699
GOTERM_BP_DIRECT	GO:0060045~positive regulation of cardiac muscle cell proliferation	3	3.44828	0.00451766	ENSG00000069702, ENSG00000138685, ENSG00000105989	78	22	16792	29.3566	0.948712	0.628461	6.54498
GOTERM_BP_DIRECT	GO:0008284~positive regulation of cell proliferation	8	9.1954	0.00547552	ENSG00000169057, ENSG00000180543, ENSG00000128052, ENSG00000111728, ENSG00000138685, ENSG00000105989, ENSG00000135111, ENSG00000164920	78	466	16792	3.69583	0.972726	0.593614	7.8803
GOTERM_BP_DIRECT	GO:0000122~negative regulation of transcription from RNA polymerase II promoter	10	11.4943	0.00555692	ENSG00000187098, ENSG00000169057, ENSG00000108840, ENSG00000112182, ENSG00000172059, ENSG00000135111, ENSG00000100307, ENSG00000198300, ENSG00000150347, ENSG00000164920	78	720	16792	2.99003	0.974152	0.518621	7.99295
GOTERM_BP_DIRECT	GO:0045892~negative regulation of transcription, DNA-templated	8	9.1954	0.00786681	ENSG00000169057, ENSG00000108840, ENSG00000079102, ENSG00000254585, ENSG00000053254, ENSG00000172059, ENSG00000135111, ENSG00000150347	78	499	16792	3.45142	0.994378	0.578319	11.1366
GOTERM_BP_DIRECT	GO:0008285~negative regulation of cell proliferation	7	8.04598	0.00961907	ENSG00000071242, ENSG00000182636, ENSG00000083642, ENSG00000114200, ENSG00000138685, ENSG00000172059, ENSG00000138061	78	396	16792	3.80549	0.998237	0.595785	13.4542
GOTERM_BP_DIRECT	GO:0030198~extracellular matrix organization	5	5.74713	0.012564	ENSG00000128052, ENSG00000112769, ENSG00000138685, ENSG00000166086, ENSG00000185585	78	196	16792	5.49189	0.99975	0.645404	17.2227
GOTERM_BP_DIRECT	GO:0001658~branching involved in ureteric bud morphogenesis	3	3.44828	0.0158729	ENSG00000128713, ENSG00000138685, ENSG00000166341	78	42	16792	15.3773	0.999972	0.688463	21.2739
GOTERM_BP_DIRECT	GO:0003151~outflow tract morphogenesis	3	3.44828	0.0188575	ENSG00000069702, ENSG00000135111, ENSG00000069869	78	46	16792	14.0401	0.999996	0.713169	24.7687
GOTERM_BP_DIRECT	GO:0008344~adult locomotory behavior	3	3.44828	0.0237376	ENSG00000136842, ENSG00000169057, ENSG00000107562	78	52	16792	12.4201	1	0.761335	30.1727
GOTERM_BP_DIRECT	GO:0045893~positive regulation of transcription, DNA-templated	7	8.04598	0.030718	ENSG00000187098, ENSG00000169057, ENSG00000138685, ENSG00000053254, ENSG00000135111, ENSG00000166313, ENSG00000164920	78	515	16792	2.92616	1	0.818334	37.2757
GOTERM_BP_DIRECT	GO:0051384~response to glucocorticoid	3	3.44828	0.0358456	ENSG00000112964, ENSG00000129596, ENSG00000114200	78	65	16792	9.93609	1	0.841507	42.0573
GOTERM_BP_DIRECT	GO:0035556~intracellular signal transduction	6	6.89655	0.0376111	ENSG00000117020, ENSG00000071242, ENSG00000069702, ENSG00000100842, ENSG00000163788, ENSG00000077279	78	403	16792	3.20519	1	0.834096	43.6234
GOTERM_BP_DIRECT	GO:0006688~glycosphingolipid biosynthetic process	2	2.29885	0.0405302	ENSG00000111728, ENSG00000115525	78	9	16792	47.8405	1	0.836255	46.1263
GOTERM_BP_DIRECT	GO:0009791~post-embryonic development	3	3.44828	0.0442456	ENSG00000182636, ENSG00000169057, ENSG00000150347	78	73	16792	8.84721	1	0.843614	49.1622
GOTERM_BP_DIRECT	GO:0043065~positive regulation of apoptotic process	5	5.74713	0.0490044	ENSG00000071242, ENSG00000172059, ENSG00000105270, ENSG00000166313, ENSG00000138061	78	300	16792	3.58803	1	0.856138	52.8177
GOTERM_BP_DIRECT	GO:0090051~negative regulation of cell migration involved in sprouting angiogenesis	2	2.29885	0.0493143	ENSG00000108840, ENSG00000133121	78	11	16792	39.1422	1	0.841668	53.0471
GOTERM_BP_DIRECT	GO:0060317~cardiac epithelial to mesenchymal transition	2	2.29885	0.058019	ENSG00000069702, ENSG00000105989	78	13	16792	33.1203	1	0.87301	59.0794
GOTERM_BP_DIRECT	GO:0006351~transcription, DNA-templated	15	17.2414	0.0594702	ENSG00000128713, ENSG00000013619, ENSG00000169057, ENSG00000053254, ENSG00000198939, ENSG00000135111, ENSG00000166313, ENSG00000173068, ENSG00000108840, ENSG00000184905, ENSG00000079102, ENSG00000254585, ENSG00000100307, ENSG00000198300, ENSG00000150347	78	1955	16792	1.65178	1	0.866149	60.0118
GOTERM_BP_DIRECT	GO:0007155~cell adhesion	6	6.89655	0.0595468	ENSG00000107562, ENSG00000100842, ENSG00000112769, ENSG00000154330, ENSG00000165757, ENSG00000138061	78	459	16792	2.81414	1	0.853072	60.0604
GOTERM_BP_DIRECT	GO:0002042~cell migration involved in sprouting angiogenesis	2	2.29885	0.0666451	ENSG00000128052, ENSG00000138685	78	15	16792	28.7043	1	0.872106	64.3373
GOTERM_BP_DIRECT	GO:0008584~male gonad development	3	3.44828	0.0692431	ENSG00000013619, ENSG00000150347, ENSG00000137075	78	94	16792	6.8707	1	0.870832	65.7929
GOTERM_BP_DIRECT	GO:0048514~blood vessel morphogenesis	2	2.29885	0.0751932	ENSG00000069869, ENSG00000138061	78	17	16792	25.3273	1	0.881951	68.9202
GOTERM_BP_DIRECT	GO:0001525~angiogenesis	4	4.5977	0.0828375	ENSG00000128052, ENSG00000166086, ENSG00000138061, ENSG00000138792	78	223	16792	3.86156	1	0.896583	72.547
GOTERM_BP_DIRECT	GO:0043393~regulation of protein binding	2	2.29885	0.083664	ENSG00000069702, ENSG00000108840	78	19	16792	22.6613	1	0.889691	72.9145
GOTERM_BP_DIRECT	GO:0051091~positive regulation of sequence-specific DNA binding transcription factor activity	3	3.44828	0.0837945	ENSG00000108840, ENSG00000105989, ENSG00000150347	78	105	16792	6.15092	1	0.88072	72.9721
GOTERM_BP_DIRECT	GO:0001764~neuron migration	3	3.44828	0.0837945	ENSG00000182636, ENSG00000107562, ENSG00000077279	78	105	16792	6.15092	1	0.88072	72.9721
GOTERM_BP_DIRECT	GO:0097503~sialylation	2	2.29885	0.0878706	ENSG00000111728, ENSG00000115525	78	20	16792	21.5282	1	0.884074	74.715
GOTERM_BP_DIRECT	GO:0045766~positive regulation of angiogenesis	3	3.44828	0.0977514	ENSG00000128052, ENSG00000138685, ENSG00000138061	78	115	16792	5.61605	1	0.9024	78.5144
