# Supplementary material for: Identification of Potential Crucial Genes Associated With the Pathogenesis and Prognosis of Endometrial Cancer
Source: Front Genet. 2019 Apr 26;10:373. doi: 10.3389/fgene.2019.00373 (PMC6499025; doi:10.3389/fgene.2019.00373)
Supplement: TABLE S5 — Pathway enrichment analysis of the common DEGs both in GSE63678 and the TCGA EC dataset. [file Table_5.XLSX]

## Sheet: Up-regulated Genes KEGG
Category	Term	Count	%	PValue	Genes	List Total	Pop Hits	Pop Total	Fold Enrichment	Bonferroni	Benjamini	FDR
REACTOME_PATHWAY	R-HSA-2500257:R-HSA-2500257	16	9.52381	1.44036e-11	ENSG00000138778, ENSG00000117724, ENSG00000151725, ENSG00000080986, ENSG00000134057, ENSG00000142945, ENSG00000117399, ENSG00000170312, ENSG00000089685, ENSG00000122952, ENSG00000134690, ENSG00000156970, ENSG00000188229, ENSG00000121621, ENSG00000164109, ENSG00000157456	112	121	9075	10.7143	3.64411e-09	3.64411e-09	1.87467e-08
REACTOME_PATHWAY	R-HSA-2467813:R-HSA-2467813	17	10.119	6.98858e-10	ENSG00000138778, ENSG00000135476, ENSG00000117724, ENSG00000151725, ENSG00000080986, ENSG00000164611, ENSG00000142945, ENSG00000117399, ENSG00000115233, ENSG00000089685, ENSG00000122952, ENSG00000134690, ENSG00000156970, ENSG00000188229, ENSG00000121621, ENSG00000164109, ENSG00000175063	112	185	9075	7.4457	1.76811e-07	8.84056e-08	9.09588e-07
REACTOME_PATHWAY	R-HSA-68877:R-HSA-68877	13	7.7381	6.41679e-09	ENSG00000089685, ENSG00000122952, ENSG00000138778, ENSG00000134690, ENSG00000156970, ENSG00000117724, ENSG00000151725, ENSG00000080986, ENSG00000188229, ENSG00000121621, ENSG00000164109, ENSG00000117399, ENSG00000142945	112	108	9075	9.75322	1.62345e-06	5.41149e-07	8.35166e-06
REACTOME_PATHWAY	R-HSA-983189:R-HSA-983189	10	5.95238	6.02474e-08	ENSG00000138778, ENSG00000161800, ENSG00000138160, ENSG00000090889, ENSG00000188229, ENSG00000121621, ENSG00000112984, ENSG00000137807, ENSG00000163808, ENSG00000142945	112	63	9075	12.8614	1.52425e-05	3.81064e-06	7.8414e-05
REACTOME_PATHWAY	R-HSA-5663220:R-HSA-5663220	13	7.7381	8.08469e-08	ENSG00000089685, ENSG00000122952, ENSG00000138778, ENSG00000134690, ENSG00000156970, ENSG00000117724, ENSG00000151725, ENSG00000080986, ENSG00000188229, ENSG00000121621, ENSG00000164109, ENSG00000117399, ENSG00000142945	112	135	9075	7.80258	2.04541e-05	4.09085e-06	0.000105225
REACTOME_PATHWAY	R-HSA-70263:R-HSA-70263	8	4.7619	8.85521e-08	ENSG00000111669, ENSG00000111640, ENSG00000074800, ENSG00000102144, ENSG00000183048, ENSG00000105220, ENSG00000120053, ENSG00000100889	112	32	9075	20.2567	2.24034e-05	3.73394e-06	0.000115253
REACTOME_PATHWAY	R-HSA-2132295:R-HSA-2132295	12	7.14286	2.50605e-07	ENSG00000138778, ENSG00000161800, ENSG00000138160, ENSG00000090889, ENSG00000100600, ENSG00000188229, ENSG00000121621, ENSG00000106367, ENSG00000112984, ENSG00000137807, ENSG00000163808, ENSG00000142945	112	122	9075	7.96985	6.34011e-05	9.05755e-06	0.000326171
REACTOME_PATHWAY	R-HSA-2514853:R-HSA-2514853	5	2.97619	6.54912e-06	ENSG00000170312, ENSG00000113810, ENSG00000109805, ENSG00000134057, ENSG00000157456	112	11	9075	36.8304	0.00165556	0.000207095	0.00852356
REACTOME_PATHWAY	R-HSA-2565942:R-HSA-2565942	8	4.7619	9.51514e-05	ENSG00000170312, ENSG00000136122, ENSG00000188229, ENSG00000134057, ENSG00000117650, ENSG00000131462, ENSG00000087586, ENSG00000157456	112	88	9075	7.36607	0.023787	0.00267136	0.123772
REACTOME_PATHWAY	R-HSA-69273:R-HSA-69273	5	2.97619	0.000130845	ENSG00000170312, ENSG00000111206, ENSG00000134057, ENSG00000145386, ENSG00000157456	112	22	9075	18.4152	0.032564	0.00330513	0.170166
REACTOME_PATHWAY	R-HSA-176408:R-HSA-176408	5	2.97619	0.00018652	ENSG00000170312, ENSG00000134057, ENSG00000117399, ENSG00000175063, ENSG00000145386	112	24	9075	16.8806	0.0460977	0.00428118	0.24249
REACTOME_PATHWAY	R-HSA-179409:R-HSA-179409	5	2.97619	0.000219966	ENSG00000156970, ENSG00000164109, ENSG00000117650, ENSG00000117399, ENSG00000175063	112	25	9075	16.2054	0.0541369	0.00462738	0.285915
REACTOME_PATHWAY	R-HSA-174184:R-HSA-174184	7	4.16667	0.000237114	ENSG00000170312, ENSG00000115233, ENSG00000156970, ENSG00000164109, ENSG00000117399, ENSG00000175063, ENSG00000145386	112	72	9075	7.8776	0.0582326	0.00460452	0.308173
REACTOME_PATHWAY	R-HSA-70171:R-HSA-70171	5	2.97619	0.000585437	ENSG00000111669, ENSG00000111640, ENSG00000074800, ENSG00000102144, ENSG00000105220	112	32	9075	12.6604	0.137706	0.010527	0.759291
REACTOME_PATHWAY	R-HSA-156711:R-HSA-156711	4	2.38095	0.000888089	ENSG00000111206, ENSG00000117724, ENSG00000134057, ENSG00000157456	112	16	9075	20.2567	0.201313	0.014874	1.14973
REACTOME_PATHWAY	R-HSA-113510:R-HSA-113510	4	2.38095	0.00106883	ENSG00000170312, ENSG00000176890, ENSG00000132646, ENSG00000171848	112	17	9075	19.0651	0.237047	0.0167677	1.38222
REACTOME_PATHWAY	R-HSA-69205:R-HSA-69205	4	2.38095	0.00106883	ENSG00000170312, ENSG00000176890, ENSG00000132646, ENSG00000171848	112	17	9075	19.0651	0.237047	0.0167677	1.38222
REACTOME_PATHWAY	R-HSA-69478:R-HSA-69478	3	1.78571	0.00144745	ENSG00000170312, ENSG00000134057, ENSG00000157456	112	5	9075	48.6161	0.306823	0.0213263	1.86761
REACTOME_PATHWAY	R-HSA-176409:R-HSA-176409	4	2.38095	0.00174466	ENSG00000156970, ENSG00000164109, ENSG00000117399, ENSG00000175063	112	20	9075	16.2054	0.357112	0.0242449	2.24709
REACTOME_PATHWAY	R-HSA-141430:R-HSA-141430	4	2.38095	0.00174466	ENSG00000156970, ENSG00000164109, ENSG00000117399, ENSG00000175063	112	20	9075	16.2054	0.357112	0.0242449	2.24709
REACTOME_PATHWAY	R-HSA-4615885:R-HSA-4615885	5	2.97619	0.00214729	ENSG00000089685, ENSG00000131747, ENSG00000134690, ENSG00000132646, ENSG00000087586	112	45	9075	9.00298	0.41949	0.0282178	2.75899
REACTOME_PATHWAY	R-HSA-176417:R-HSA-176417	3	1.78571	0.00215383	ENSG00000170312, ENSG00000134057, ENSG00000117399	112	6	9075	40.5134	0.420452	0.0269067	2.7673
REACTOME_PATHWAY	R-HSA-174048:R-HSA-174048	4	2.38095	0.00263907	ENSG00000170312, ENSG00000134057, ENSG00000117399, ENSG00000175063	112	23	9075	14.0916	0.487558	0.0313351	3.38091
REACTOME_PATHWAY	R-HSA-2980767:R-HSA-2980767	3	1.78571	0.0029913	ENSG00000170312, ENSG00000134057, ENSG00000157456	112	7	9075	34.7258	0.531366	0.0338649	3.82408
REACTOME_PATHWAY	R-HSA-1538133:R-HSA-1538133	4	2.38095	0.00336709	ENSG00000170312, ENSG00000131747, ENSG00000132646, ENSG00000145386	112	25	9075	12.9643	0.573998	0.0364207	4.29482
REACTOME_PATHWAY	R-HSA-380320:R-HSA-380320	4	2.38095	0.00568626	ENSG00000170312, ENSG00000188229, ENSG00000134057, ENSG00000131462	112	30	9075	10.8036	0.763718	0.0583425	7.15323
REACTOME_PATHWAY	R-HSA-75035:R-HSA-75035	3	1.78571	0.00903313	ENSG00000170312, ENSG00000149554, ENSG00000134057	112	12	9075	20.2567	0.899316	0.0877404	11.1396
REACTOME_PATHWAY	R-HSA-174178:R-HSA-174178	5	2.97619	0.0115311	ENSG00000115233, ENSG00000164611, ENSG00000117399, ENSG00000175063, ENSG00000087586	112	72	9075	5.62686	0.946833	0.106723	14.0112
REACTOME_PATHWAY	R-HSA-162658:R-HSA-162658	3	1.78571	0.012258	ENSG00000170312, ENSG00000134057, ENSG00000157456	112	14	9075	17.3629	0.955862	0.109143	14.8306
REACTOME_PATHWAY	R-HSA-4419969:R-HSA-4419969	3	1.78571	0.0140318	ENSG00000170312, ENSG00000113368, ENSG00000134057	112	15	9075	16.2054	0.97199	0.11987	16.8
REACTOME_PATHWAY	R-HSA-437239:R-HSA-437239	4	2.38095	0.0218333	ENSG00000092820, ENSG00000117676, ENSG00000090889, ENSG00000188229	112	49	9075	6.61443	0.996246	0.175178	24.9726
REACTOME_PATHWAY	R-HSA-176412:R-HSA-176412	3	1.78571	0.0221383	ENSG00000170312, ENSG00000134057, ENSG00000175063	112	19	9075	12.7937	0.996531	0.172045	25.2764
REACTOME_PATHWAY	R-HSA-141405:R-HSA-141405	2	1.19048	0.0243145	ENSG00000164109, ENSG00000117399	112	2	9075	81.0268	0.998026	0.181998	27.4122
REACTOME_PATHWAY	R-HSA-170145:R-HSA-170145	2	1.19048	0.0362512	ENSG00000170312, ENSG00000145386	112	3	9075	54.0179	0.999912	0.253183	38.1579
REACTOME_PATHWAY	R-HSA-499943:R-HSA-499943	3	1.78571	0.0398152	ENSG00000104687, ENSG00000239672, ENSG00000171848	112	26	9075	9.34924	0.999966	0.267647	41.0692
REACTOME_PATHWAY	R-HSA-68884:R-HSA-68884	2	1.19048	0.0480431	ENSG00000112984, ENSG00000137807	112	4	9075	40.5134	0.999996	0.306754	47.3138
REACTOME_PATHWAY	R-HSA-174154:R-HSA-174154	4	2.38095	0.0485428	ENSG00000115233, ENSG00000164611, ENSG00000117399, ENSG00000175063	112	67	9075	4.83742	0.999997	0.302113	47.6727
REACTOME_PATHWAY	R-HSA-380259:R-HSA-380259	4	2.38095	0.0540494	ENSG00000170312, ENSG00000188229, ENSG00000117650, ENSG00000131462	112	70	9075	4.6301	0.999999	0.32328	51.4801
REACTOME_PATHWAY	R-HSA-5656169:R-HSA-5656169	3	1.78571	0.0579728	ENSG00000166803, ENSG00000132646, ENSG00000187608	112	32	9075	7.59626	1	0.335263	54.035
REACTOME_PATHWAY	R-HSA-157881:R-HSA-157881	2	1.19048	0.059692	ENSG00000170312, ENSG00000157456	112	5	9075	32.4107	1	0.336203	55.1149
REACTOME_PATHWAY	R-HSA-432720:R-HSA-432720	3	1.78571	0.0679351	ENSG00000101160, ENSG00000106367, ENSG00000118640	112	35	9075	6.94515	1	0.366434	59.975
REACTOME_PATHWAY	R-HSA-3301854:R-HSA-3301854	3	1.78571	0.0679351	ENSG00000170312, ENSG00000134057, ENSG00000157456	112	35	9075	6.94515	1	0.366434	59.975
REACTOME_PATHWAY	R-HSA-380270:R-HSA-380270	4	2.38095	0.070116	ENSG00000170312, ENSG00000188229, ENSG00000117650, ENSG00000131462	112	78	9075	4.15522	1	0.368589	61.1769
REACTOME_PATHWAY	R-HSA-6787639:R-HSA-6787639	2	1.19048	0.0711996	ENSG00000112699, ENSG00000104522	112	6	9075	27.0089	1	0.366046	61.7616
KEGG_PATHWAY	hsa04110:Cell cycle	13	7.7381	1.40023e-08	ENSG00000170312, ENSG00000135476, ENSG00000156970, ENSG00000149554, ENSG00000097046, ENSG00000112742, ENSG00000132646, ENSG00000134057, ENSG00000164611, ENSG00000164109, ENSG00000117399, ENSG00000157456, ENSG00000145386	81	124	6910	8.94365	2.03033e-06	2.03033e-06	1.66229e-05
KEGG_PATHWAY	hsa01130:Biosynthesis of antibiotics	13	7.7381	4.88337e-06	ENSG00000134333, ENSG00000177156, ENSG00000111669, ENSG00000111640, ENSG00000138413, ENSG00000142657, ENSG00000114054, ENSG00000074800, ENSG00000102144, ENSG00000239672, ENSG00000105220, ENSG00000120053, ENSG00000100889	81	212	6910	5.23119	0.00070784	0.000353983	0.00579719
KEGG_PATHWAY	hsa01200:Carbon metabolism	10	5.95238	5.33525e-06	ENSG00000177156, ENSG00000111669, ENSG00000111640, ENSG00000138413, ENSG00000142657, ENSG00000114054, ENSG00000074800, ENSG00000102144, ENSG00000105220, ENSG00000120053	81	113	6910	7.54944	0.000773314	0.000257838	0.00633361
KEGG_PATHWAY	hsa00010:Glycolysis / Gluconeogenesis	7	4.16667	0.000113346	ENSG00000134333, ENSG00000111669, ENSG00000111640, ENSG00000074800, ENSG00000102144, ENSG00000105220, ENSG00000100889	81	67	6910	8.91284	0.0163018	0.0041006	0.134477
KEGG_PATHWAY	hsa01230:Biosynthesis of amino acids	7	4.16667	0.000197307	ENSG00000177156, ENSG00000111669, ENSG00000111640, ENSG00000138413, ENSG00000074800, ENSG00000102144, ENSG00000120053	81	74	6910	8.06974	0.0282069	0.00570612	0.233984
KEGG_PATHWAY	hsa04114:Oocyte meiosis	8	4.7619	0.000246821	ENSG00000170312, ENSG00000135476, ENSG00000117676, ENSG00000096433, ENSG00000164611, ENSG00000164109, ENSG00000117399, ENSG00000087586	81	109	6910	6.26118	0.0351604	0.00594782	0.292623
KEGG_PATHWAY	hsa04115:p53 signaling pathway	6	3.57143	0.00101046	ENSG00000170312, ENSG00000149554, ENSG00000134057, ENSG00000171848, ENSG00000087088, ENSG00000157456	81	67	6910	7.63958	0.136353	0.0207238	1.19301
KEGG_PATHWAY	hsa04914:Progesterone-mediated oocyte maturation	6	3.57143	0.00322991	ENSG00000170312, ENSG00000117676, ENSG00000134057, ENSG00000164109, ENSG00000145386, ENSG00000157456	81	87	6910	5.88335	0.374432	0.0569508	3.76781
KEGG_PATHWAY	hsa05166:HTLV-I infection	9	5.35714	0.009199	ENSG00000156970, ENSG00000149554, ENSG00000163251, ENSG00000132646, ENSG00000164611, ENSG00000213585, ENSG00000164109, ENSG00000087088, ENSG00000117399	81	256	6910	2.99913	0.738162	0.138338	10.3908
KEGG_PATHWAY	hsa00520:Amino sugar and nucleotide sugar metabolism	4	2.38095	0.0177874	ENSG00000112699, ENSG00000104522, ENSG00000105220, ENSG00000117308	81	48	6910	7.10905	0.925903	0.229132	19.1896
KEGG_PATHWAY	hsa00480:Glutathione metabolism	4	2.38095	0.0208955	ENSG00000104687, ENSG00000138413, ENSG00000142657, ENSG00000171848	81	51	6910	6.69087	0.953204	0.242975	22.1737
KEGG_PATHWAY	hsa01100:Metabolic pathways	22	13.0952	0.0368659	ENSG00000256269, ENSG00000112699, ENSG00000104522, ENSG00000111669, ENSG00000138413, ENSG00000142657, ENSG00000114054, ENSG00000074800, ENSG00000176890, ENSG00000141934, ENSG00000239672, ENSG00000100889, ENSG00000134333, ENSG00000177156, ENSG00000111640, ENSG00000167900, ENSG00000102144, ENSG00000116133, ENSG00000171848, ENSG00000117308, ENSG00000105220, ENSG00000120053	81	1228	6910	1.52833	0.995689	0.364842	35.977
KEGG_PATHWAY	hsa00030:Pentose phosphate pathway	3	1.78571	0.0439276	ENSG00000177156, ENSG00000142657, ENSG00000105220	81	29	6910	8.82503	0.998517	0.394106	41.333
KEGG_PATHWAY	hsa00051:Fructose and mannose metabolism	3	1.78571	0.0524914	ENSG00000112699, ENSG00000104522, ENSG00000111669	81	32	6910	7.99769	0.999598	0.427905	47.2764
KEGG_PATHWAY	hsa04978:Mineral absorption	3	1.78571	0.0988725	ENSG00000147804, ENSG00000205358, ENSG00000198417	81	46	6910	5.56361	1	0.634461	70.9437

## Sheet: Down-regulated Genes KEGG
Category	Term	Count	%	PValue	Genes	List Total	Pop Hits	Pop Total	Fold Enrichment	Bonferroni	Benjamini	FDR
KEGG_PATHWAY	hsa05200:Pathways in cancer	7	8.04598	0.00347206	ENSG00000117020, ENSG00000187098, ENSG00000107562, ENSG00000079102, ENSG00000112769, ENSG00000138685, ENSG00000105989	28	393	6910	4.39567	0.324989	0.324989	3.87218
KEGG_PATHWAY	hsa04550:Signaling pathways regulating pluripotency of stem cells	4	4.5977	0.0166858	ENSG00000117020, ENSG00000138685, ENSG00000105989, ENSG00000135111	28	140	6910	7.05102	0.850641	0.61353	17.3912
KEGG_PATHWAY	hsa05218:Melanoma	3	3.44828	0.0309654	ENSG00000117020, ENSG00000187098, ENSG00000138685	28	71	6910	10.4276	0.971402	0.694194	30.0332
KEGG_PATHWAY	hsa05205:Proteoglycans in cancer	4	4.5977	0.0419481	ENSG00000117020, ENSG00000128052, ENSG00000138685, ENSG00000105989	28	200	6910	4.93571	0.992112	0.701984	38.5268
KEGG_PATHWAY	hsa04151:PI3K-Akt signaling pathway	5	5.74713	0.0432092	ENSG00000112964, ENSG00000117020, ENSG00000128052, ENSG00000112769, ENSG00000138685	28	345	6910	3.5766	0.993203	0.631477	39.4393
KEGG_PATHWAY	hsa00604:Glycosphingolipid biosynthesis - ganglio series	2	2.29885	0.0570907	ENSG00000111728, ENSG00000115525	28	15	6910	32.9048	0.998697	0.669491	48.6992
KEGG_PATHWAY	hsa04010:MAPK signaling pathway	4	4.5977	0.0757592	ENSG00000117020, ENSG00000071242, ENSG00000153233, ENSG00000138685	28	255	6910	3.87115	0.999864	0.719667	59.1197
