# Supplementary material for: Identification of Potential Crucial Genes Associated With the Pathogenesis and Prognosis of Endometrial Cancer
Source: Front Genet. 2019 Apr 26;10:373. doi: 10.3389/fgene.2019.00373 (PMC6499025; doi:10.3389/fgene.2019.00373)
Supplement: TABLE S6 — Gene ontology enrichment analysis of module1 and module2 in PPI network. [file Table_6.XLSX]

## Sheet: Module-1 GO Enrichment analysis
Category	Term	Count	%	PValue	Genes	List Total	Pop Hits	Pop Total	Fold Enrichment	Bonferroni	Benjamini	FDR
GOTERM_MF_DIRECT	GO:0005515~protein binding	57	93.4426	4.59524e-13	KIF23, PRC1, TTK, AURKA, PTTG1, KIF2C, CDCA8, TOP2A, CCNA2, KIF14, CDK1, DTL, KIF15, TPX2, NUSAP1, ESPL1, PBK, UBE2C, ECT2, MAD2L1, SPAG5, ZWINT, RRM2, BUB1B, KPNA2, MELK, KIF4A, BLM, NEK2, FOXM1, KIAA0101, CHEK1, CEP55, HMMR, HJURP, NCAPG, FEN1, TRIP13, RAD51AP1, MKI67, GMNN, DLGAP5, KIF18A, CENPF, NDC80, CENPE, BIRC5, CDC20, RACGAP1, CDKN3, SMC4, CCNB1, CCNB2, TROAP, PCNA, CKS2, KIF20A	60	8785	16881	1.82549	6.38735e-11	6.38735e-11	5.41511e-10
GOTERM_MF_DIRECT	GO:0008017~microtubule binding	12	19.6721	1.27246e-10	KIF23, KIF14, KIF4A, KIF11, PRC1, KIF15, KIF18A, NUSAP1, CENPE, BIRC5, RACGAP1, KIF20A	60	208	16881	16.2317	1.76872e-08	8.8436e-09	1.49949e-07
GOTERM_MF_DIRECT	GO:0003777~microtubule motor activity	9	14.7541	3.24297e-10	KIF23, KIF14, KIF2C, KIF4A, KIF11, KIF15, KIF18A, CENPE, KIF20A	60	80	16881	31.6519	4.50772e-08	1.50257e-08	3.82157e-07
GOTERM_MF_DIRECT	GO:0005524~ATP binding	24	39.3443	3.27211e-10	KIF14, KIF23, CDK1, KIF4A, KIF11, MKI67, BLM, NEK2, KIF15, KIF18A, TPX2, TTK, CHEK1, AURKA, CENPE, PBK, UBE2C, SMC4, KIF2C, BUB1B, TOP2A, MELK, KIF20A, TRIP13	60	1495	16881	4.51666	4.54824e-08	1.13706e-08	3.85591e-07
GOTERM_MF_DIRECT	GO:0019901~protein kinase binding	11	18.0328	6.34101e-07	KIF14, CCNB1, KIF11, PRC1, FOXM1, CKS2, TPX2, AURKA, RACGAP1, CCNA2, KIF20A	60	376	16881	8.23098	8.81362e-05	1.76279e-05	0.000747233
GOTERM_MF_DIRECT	GO:0008574~ATP-dependent microtubule motor activity, plus-end-directed	4	6.55738	2.66323e-05	KIF14, KIF4A, KIF11, KIF18A	60	17	16881	66.2	0.0036951	0.0006168	0.0313795
GOTERM_MF_DIRECT	GO:0016887~ATPase activity	7	11.4754	4.18229e-05	KIF23, KIF14, KIF2C, BLM, KIF15, CENPE, KIF20A	60	183	16881	10.762	0.00579665	0.000830157	0.0492738
GOTERM_MF_DIRECT	GO:0004674~protein serine/threonine kinase activity	8	13.1148	0.000323903	CDK1, NEK2, TTK, BUB1B, AURKA, CHEK1, PBK, MELK	60	376	16881	5.98617	0.0440311	0.00561292	0.381027
GOTERM_MF_DIRECT	GO:0004672~protein kinase activity	7	11.4754	0.00154702	CDK1, NEK2, BUB1B, AURKA, CHEK1, PBK, MELK	60	359	16881	5.48593	0.193622	0.0236277	1.8079
GOTERM_MF_DIRECT	GO:0042826~histone deacetylase binding	4	6.55738	0.00544917	GMNN, CDC20, KPNA2, TOP2A	60	102	16881	11.0333	0.532102	0.073138	6.23603
GOTERM_MF_DIRECT	GO:0004693~cyclin-dependent protein serine/threonine kinase activity	3	4.91803	0.00626998	CCNB1, CDK1, CCNB2	60	34	16881	24.825	0.582834	0.0764027	7.14389
GOTERM_MF_DIRECT	GO:0003682~chromatin binding	6	9.83607	0.0116895	CDK1, PCNA, CKS2, KIAA0101, CENPF, TOP2A	60	391	16881	4.31739	0.804932	0.127332	12.9391
GOTERM_MF_DIRECT	GO:0035173~histone kinase activity	2	3.27869	0.0139083	CCNB1, CDK1	60	4	16881	140.675	0.857274	0.139082	15.2147
GOTERM_MF_DIRECT	GO:0008022~protein C-terminus binding	4	6.55738	0.0257871	MKI67, CENPF, CDC20, TOP2A	60	182	16881	6.18352	0.973522	0.228477	26.4987
GOTERM_MF_DIRECT	GO:0043130~ubiquitin binding	3	4.91803	0.0304333	KIF18A, CKS2, TOP2A	60	78	16881	10.8212	0.986376	0.249035	30.5249
GOTERM_MF_DIRECT	GO:0051010~microtubule plus-end binding	2	3.27869	0.0377917	KIF2C, KIF18A	60	11	16881	51.1545	0.995275	0.284433	36.4903
GOTERM_MF_DIRECT	GO:0042803~protein homodimerization activity	7	11.4754	0.0414731	TYMS, MAD2L1, CENPF, TTK, BIRC5, ECT2, TOP2A	60	730	16881	2.69788	0.997227	0.292725	39.2954
GOTERM_MF_DIRECT	GO:0042802~identical protein binding	7	11.4754	0.0460314	MAD2L1, PRC1, HJURP, PCNA, BIRC5, NDC80, TRIP13	60	749	16881	2.62944	0.99857	0.305043	42.6113
GOTERM_MF_DIRECT	GO:0048037~cofactor binding	2	3.27869	0.0545022	TYMS, BIRC5	60	16	16881	35.1687	0.999586	0.336353	48.337
GOTERM_MF_DIRECT	GO:0004712~protein serine/threonine/tyrosine kinase activity	2	3.27869	0.0966259	TTK, AURKA	60	29	16881	19.4034	0.999999	0.506508	69.8049
GOTERM_CC_DIRECT	GO:0030496~midbody	17	27.8689	1.72436e-21	KIF14, KIF23, CDK1, KIF4A, PRC1, NEK2, CENPF, BIRC5, AURKA, CENPE, CEP55, RACGAP1, ECT2, CDCA8, SPAG5, ASPM, KIF20A	61	129	18224	39.3707	1.91404e-19	1.91404e-19	1.95148e-18
GOTERM_CC_DIRECT	GO:0005634~nucleus	49	80.3279	1.02192e-15	KIF23, PRC1, AURKA, PTTG1, KIF2C, CDCA8, CCNA2, TOP2A, ASPM, KIF14, CDK1, DTL, TPX2, NUSAP1, ESPL1, PBK, ECT2, MAD2L1, SPAG5, ZWINT, RRM2, KPNA2, MELK, BLM, NEK2, FOXM1, KIAA0101, CHEK1, TYMS, NCAPG, HJURP, FEN1, TRIP13, RAD51AP1, MKI67, GMNN, DLGAP5, KIF18A, CENPF, BIRC5, CDC20, CENPE, NDC80, RACGAP1, CDKN3, SMC4, CCNB1, CCNB2, PCNA	61	5415	18224	2.70341	1.10911e-13	5.55112e-14	1.13243e-12
GOTERM_CC_DIRECT	GO:0000776~kinetochore	11	18.0328	1.06744e-13	KIF2C, MAD2L1, NEK2, SPAG5, ZWINT, KIF18A, CENPF, TTK, BUB1B, CENPE, NDC80	61	81	18224	40.5715	1.18429e-11	3.94762e-12	1.20748e-10
GOTERM_CC_DIRECT	GO:0005819~spindle	12	19.6721	1.81286e-13	KIF23, KIF11, PRC1, KIF15, TPX2, NUSAP1, CENPF, TTK, AURKA, BIRC5, CDC20, KIF20A	61	121	18224	29.6285	2.01242e-11	5.03109e-12	2.0518e-10
GOTERM_CC_DIRECT	GO:0005874~microtubule	15	24.5902	1.13697e-12	KIF14, KIF23, KIF4A, KIF11, NEK2, KIF15, KIF18A, TPX2, NUSAP1, CENPE, AURKA, BIRC5, RACGAP1, KIF2C, KIF20A	61	311	18224	14.4094	1.26205e-10	2.52409e-11	1.28673e-09
GOTERM_CC_DIRECT	GO:0005829~cytosol	36	59.0164	4.532e-12	KIF23, KIF4A, PRC1, NEK2, AURKA, CHEK1, PTTG1, HMMR, TYMS, KIF2C, CDCA8, NCAPG, KIF14, CDK1, KIF11, GMNN, KIF15, TPX2, KIF18A, CENPF, NDC80, ESPL1, CENPE, BIRC5, CDC20, RACGAP1, UBE2C, ECT2, SMC4, CCNB1, CCNB2, MAD2L1, RRM2, ZWINT, BUB1B, KPNA2	61	3315	18224	3.24439	5.03057e-10	8.38427e-11	5.12896e-09
GOTERM_CC_DIRECT	GO:0005813~centrosome	16	26.2295	5.41908e-12	KIF23, CKAP2, CDK1, DTL, NEK2, KIF15, CENPF, CHEK1, AURKA, CDC20, ESPL1, CEP55, CCNB1, CCNB2, NCAPG, PCNA	61	426	18224	11.2208	6.01521e-10	8.59316e-11	6.13286e-09
GOTERM_CC_DIRECT	GO:0000777~condensed chromosome kinetochore	10	16.3934	1.02116e-11	KIF2C, MAD2L1, HJURP, NEK2, SPAG5, ZWINT, BUB1B, CENPE, BIRC5, NDC80	61	87	18224	34.3396	1.13349e-09	1.41686e-10	1.15566e-08
GOTERM_CC_DIRECT	GO:0005654~nucleoplasm	32	52.459	5.11917e-11	KIF23, KIF4A, BLM, PRC1, FOXM1, KIAA0101, CHEK1, AURKA, TYMS, CDCA8, HJURP, TOP2A, CCNA2, FEN1, CDK1, RAD51AP1, DTL, GMNN, TPX2, CENPF, BIRC5, CDC20, RACGAP1, UBE2C, SMC4, CCNB1, CCNB2, SPAG5, RRM2, PCNA, KPNA2, KIF20A	61	2784	18224	3.43396	5.68228e-09	6.31365e-10	5.79342e-08
GOTERM_CC_DIRECT	GO:0072686~mitotic spindle	8	13.1148	6.01778e-11	KIF23, CDK1, MAD2L1, SPAG5, AURKA, ESPL1, RACGAP1, ECT2	61	41	18224	58.2935	6.67973e-09	6.67973e-10	6.81038e-08
GOTERM_CC_DIRECT	GO:0000922~spindle pole	10	16.3934	8.02872e-11	CKAP2, CCNB1, KIF11, MAD2L1, PRC1, NEK2, SPAG5, TPX2, CENPF, CDC20	61	109	18224	27.4086	8.91188e-09	8.10171e-10	9.08619e-08
GOTERM_CC_DIRECT	GO:0005876~spindle microtubule	8	13.1148	1.01792e-10	CDK1, KIF4A, KIF11, PRC1, SPAG5, NUSAP1, AURKA, BIRC5	61	44	18224	54.3189	1.12989e-08	9.41573e-10	1.15199e-07
GOTERM_CC_DIRECT	GO:0005871~kinesin complex	8	13.1148	4.00164e-10	KIF23, KIF14, KIF2C, KIF4A, KIF11, KIF18A, CENPE, KIF20A	61	53	18224	45.095	4.44182e-08	3.41679e-09	4.5287e-07
GOTERM_CC_DIRECT	GO:0000775~chromosome, centromeric region	8	13.1148	6.79396e-10	KIF2C, CDCA8, MKI67, HJURP, CENPF, CENPE, BIRC5, NDC80	61	57	18224	41.9304	7.5413e-08	5.38664e-09	7.6888e-07
GOTERM_CC_DIRECT	GO:0005737~cytoplasm	41	67.2131	1.09797e-09	KIF4A, PRC1, BLM, NEK2, FOXM1, KIAA0101, TTK, PTTG1, TYMS, HJURP, NCAPG, TOP2A, CCNA2, ASPM, CKAP2, CDK1, KIF11, MKI67, DTL, DLGAP5, GMNN, KIF18A, CENPF, NUSAP1, ESPL1, CENPE, CDC20, BIRC5, RACGAP1, CDKN3, UBE2C, ECT2, SMC4, CCNB1, SPAG5, RRM2, ZWINT, TROAP, PCNA, BUB1B, KPNA2	61	5222	18224	2.34564	1.21875e-07	8.12501e-09	1.24259e-06
GOTERM_CC_DIRECT	GO:0015630~microtubule cytoskeleton	8	13.1148	3.2228e-07	CKAP2, KIF2C, CCNB2, PRC1, KIF18A, TPX2, CENPE, AURKA	61	137	18224	17.4455	3.57724e-05	2.23581e-06	0.000364727
GOTERM_CC_DIRECT	GO:0051233~spindle midzone	5	8.19672	3.96485e-07	KIF14, CDCA8, BUB1B, AURKA, RACGAP1	61	19	18224	78.6195	4.40089e-05	2.58881e-06	0.000448705
GOTERM_CC_DIRECT	GO:0097149~centralspindlin complex	3	4.91803	3.19109e-05	KIF23, RACGAP1, ECT2	61	3	18224	298.754	0.00353589	0.000196767	0.0361079
GOTERM_CC_DIRECT	GO:0032133~chromosome passenger complex	3	4.91803	0.000105919	CDCA8, AURKA, BIRC5	61	5	18224	179.252	0.0116887	0.00061863	0.119804
GOTERM_CC_DIRECT	GO:0000940~condensed chromosome outer kinetochore	3	4.91803	0.00029469	CENPF, BUB1B, CENPE	61	8	18224	112.033	0.0321861	0.00163443	0.332997
GOTERM_CC_DIRECT	GO:0005694~chromosome	5	8.19672	0.000395966	KIF4A, DTL, NUSAP1, CENPE, SMC4	61	105	18224	14.2264	0.0430087	0.00209119	0.447205
GOTERM_CC_DIRECT	GO:0016020~membrane	18	29.5082	0.000538698	KIF14, CDK1, KIF4A, KIF11, MKI67, KIF15, TTK, NDC80, CENPE, CEP55, HMMR, CCNB1, KIF2C, CCNB2, NCAPG, KPNA2, MELK, FEN1	61	2200	18224	2.44435	0.058058	0.00271502	0.607959
GOTERM_CC_DIRECT	GO:0005730~nucleolus	10	16.3934	0.00184542	TYMS, CDCA8, BLM, MKI67, DTL, HJURP, NEK2, NUSAP1, TOP2A, FEN1	61	857	18224	3.48605	0.185378	0.00887478	2.06872
GOTERM_CC_DIRECT	GO:0005680~anaphase-promoting complex	3	4.91803	0.00257947	BUB1B, CDC20, UBE2C	61	23	18224	38.9679	0.249256	0.0118744	2.88068
GOTERM_CC_DIRECT	GO:0005814~centriole	4	6.55738	0.00614527	AURKA, BIRC5, CEP55, TOP2A	61	113	18224	10.5754	0.495521	0.026998	6.73836
GOTERM_CC_DIRECT	GO:0045171~intercellular bridge	3	4.91803	0.00922708	KIF23, CDCA8, CEP55	61	44	18224	20.3696	0.642622	0.0388025	9.95932
GOTERM_CC_DIRECT	GO:0032154~cleavage furrow	3	4.91803	0.0104775	CEP55, RACGAP1, ECT2	61	47	18224	19.0694	0.689366	0.0423774	11.237
GOTERM_CC_DIRECT	GO:0005881~cytoplasmic microtubule	3	4.91803	0.0122544	CKAP2, KIF2C, BIRC5	61	51	18224	17.5738	0.745548	0.0477047	13.0243
GOTERM_CC_DIRECT	GO:0000942~condensed nuclear chromosome outer kinetochore	2	3.27869	0.0131056	CCNB1, NDC80	61	4	18224	149.377	0.76877	0.0492409	13.8688
GOTERM_CC_DIRECT	GO:0000228~nuclear chromosome	3	4.91803	0.0131888	BLM, BIRC5, TOP2A	61	53	18224	16.9106	0.770924	0.0479364	13.9509
GOTERM_CC_DIRECT	GO:0048471~perinuclear region of cytoplasm	7	11.4754	0.0161168	MAD2L1, KIAA0101, CENPF, BUB1B, AURKA, CDC20, CDKN3	61	621	18224	3.3676	0.835285	0.0565187	16.7966
GOTERM_CC_DIRECT	GO:0000796~condensin complex	2	3.27869	0.0163556	NCAPG, SMC4	61	5	18224	119.502	0.839663	0.0555971	17.0248
GOTERM_CC_DIRECT	GO:0045120~pronucleus	2	3.27869	0.0228239	CENPF, AURKA	61	7	18224	85.3583	0.922912	0.0747218	22.9945
GOTERM_CC_DIRECT	GO:0043203~axon hillock	2	3.27869	0.0228239	TPX2, AURKA	61	7	18224	85.3583	0.922912	0.0747218	22.9945
GOTERM_CC_DIRECT	GO:0072687~meiotic spindle	2	3.27869	0.0292503	AURKA, ASPM	61	9	18224	66.3898	0.96294	0.0923698	28.5353
GOTERM_CC_DIRECT	GO:1990023~mitotic spindle midzone	2	3.27869	0.0292503	KIF18A, CENPE	61	9	18224	66.3898	0.96294	0.0923698	28.5353
GOTERM_CC_DIRECT	GO:0031616~spindle pole centrosome	2	3.27869	0.032448	DLGAP5, AURKA	61	10	18224	59.7508	0.974305	0.099327	31.1546
GOTERM_CC_DIRECT	GO:0016363~nuclear matrix	3	4.91803	0.0406498	KIF4A, BLM, CENPF	61	97	18224	9.23982	0.990012	0.120107	37.4779
GOTERM_CC_DIRECT	GO:0043234~protein complex	5	8.19672	0.0466332	CDCA8, NEK2, CDC20, TOP2A, FEN1	61	412	18224	3.62566	0.995013	0.133477	41.7517
GOTERM_CC_DIRECT	GO:0005657~replication fork	2	3.27869	0.0545433	PCNA, CHEK1	61	17	18224	35.1475	0.998022	0.151117	46.9929
GOTERM_CC_DIRECT	GO:0035371~microtubule plus-end	2	3.27869	0.0545433	KIF2C, SPAG5	61	17	18224	35.1475	0.998022	0.151117	46.9929
GOTERM_CC_DIRECT	GO:0000784~nuclear chromosome, telomeric region	3	4.91803	0.0683745	CDK1, PCNA, FEN1	61	130	18224	6.89433	0.999615	0.182559	55.1357
GOTERM_CC_DIRECT	GO:0000793~condensed chromosome	2	3.27869	0.0791879	MKI67, TOP2A	61	25	18224	23.9003	0.999895	0.20462	60.6885
GOTERM_CC_DIRECT	GO:0000794~condensed nuclear chromosome	2	3.27869	0.0882658	NEK2, CHEK1	61	28	18224	21.3396	0.999965	0.221335	64.8581
GOTERM_CC_DIRECT	GO:0005815~microtubule organizing center	3	4.91803	0.0904427	DLGAP5, KIF18A, BUB1B	61	153	18224	5.85792	0.999973	0.221616	65.7961
GOTERM_BP_DIRECT	GO:0051301~cell division	25	40.9836	3.64387e-25	KIF14, CDK1, KIF11, NEK2, TPX2, CENPF, NDC80, CENPE, CDC20, BIRC5, AURKA, PTTG1, UBE2C, SMC4, CCNB1, KIF2C, CDCA8, CCNB2, MAD2L1, SPAG5, NCAPG, ZWINT, CKS2, BUB1B, CCNA2	61	350	16792	19.6628	1.61788e-22	1.61788e-22	5.15963e-22
GOTERM_BP_DIRECT	GO:0007067~mitotic nuclear division	18	29.5082	9.27932e-18	CDK1, KIF11, NEK2, KIF15, TPX2, CENPF, BIRC5, AURKA, CDC20, NDC80, PBK, PTTG1, CEP55, KIF2C, CCNB2, BUB1B, CCNA2, ASPM	61	248	16792	19.9799	4.12002e-15	2.06001e-15	1.31393e-14
GOTERM_BP_DIRECT	GO:0000070~mitotic sister chromatid segregation	8	13.1148	2.36767e-12	MAD2L1, NEK2, SPAG5, ZWINT, NUSAP1, NDC80, ESPL1, SMC4	61	25	16792	88.0892	1.05124e-09	3.50414e-10	3.35255e-09
GOTERM_BP_DIRECT	GO:0007062~sister chromatid cohesion	11	18.0328	2.82019e-12	KIF2C, CDCA8, MAD2L1, ZWINT, KIF18A, CENPF, BUB1B, CENPE, BIRC5, NDC80, CDC20	61	103	16792	29.3987	1.25216e-09	3.13041e-10	3.99332e-09
GOTERM_BP_DIRECT	GO:0007018~microtubule-based movement	10	16.3934	1.08462e-11	KIF23, KIF14, KIF2C, KIF4A, KIF11, KIF15, KIF18A, CENPE, RACGAP1, KIF20A	61	81	16792	33.985	4.81572e-09	9.63144e-10	1.5358e-08
GOTERM_BP_DIRECT	GO:0000086~G2/M transition of mitotic cell cycle	11	18.0328	4.99716e-11	CCNB1, CDK1, CCNB2, NEK2, FOXM1, TPX2, AURKA, CHEK1, BIRC5, MELK, HMMR	61	137	16792	22.1027	2.21874e-08	3.6979e-09	7.07586e-08
GOTERM_BP_DIRECT	GO:0000281~mitotic cytokinesis	7	11.4754	7.17402e-10	CKAP2, KIF23, KIF4A, NUSAP1, CEP55, RACGAP1, KIF20A	61	29	16792	66.4466	3.18527e-07	4.55038e-08	1.01582e-06
GOTERM_BP_DIRECT	GO:0007080~mitotic metaphase plate congression	7	11.4754	3.43433e-09	KIF14, CCNB1, KIF2C, CDCA8, KIF18A, CENPE, CEP55	61	37	16792	52.0798	1.52484e-06	1.90605e-07	4.86292e-06
GOTERM_BP_DIRECT	GO:0007059~chromosome segregation	8	13.1148	4.23922e-09	KIF11, HJURP, NEK2, SPAG5, CENPF, CENPE, NDC80, TOP2A	61	68	16792	32.3857	1.88221e-06	2.09135e-07	6.00263e-06
GOTERM_BP_DIRECT	GO:0031145~anaphase-promoting complex-dependent catabolic process	8	13.1148	1.22956e-08	CCNB1, CDK1, MAD2L1, BUB1B, AURKA, CDC20, PTTG1, UBE2C	61	79	16792	27.8763	5.45923e-06	5.45925e-07	1.74103e-05
GOTERM_BP_DIRECT	GO:0006890~retrograde vesicle-mediated transport, Golgi to ER	8	13.1148	1.59925e-08	KIF23, KIF2C, KIF4A, KIF11, KIF15, KIF18A, CENPE, RACGAP1	61	82	16792	26.8565	7.10064e-06	6.45515e-07	2.2645e-05
GOTERM_BP_DIRECT	GO:0019886~antigen processing and presentation of exogenous peptide antigen via MHC class II	8	13.1148	3.5846e-08	KIF23, KIF2C, KIF4A, KIF11, KIF15, KIF18A, CENPE, RACGAP1	61	92	16792	23.9373	1.59155e-05	1.3263e-06	5.0757e-05
GOTERM_BP_DIRECT	GO:0008283~cell proliferation	12	19.6721	5.98122e-08	CDK1, KIF2C, TYMS, MKI67, DLGAP5, KIF15, PCNA, CKS2, TPX2, CENPF, BUB1B, MELK	61	366	16792	9.02553	2.65563e-05	2.04281e-06	8.46926e-05
GOTERM_BP_DIRECT	GO:0007051~spindle organization	5	8.19672	2.59539e-07	KIF11, SPAG5, TTK, AURKA, ASPM	61	16	16792	86.0246	0.000115228	8.23105e-06	0.0003675
GOTERM_BP_DIRECT	GO:0000910~cytokinesis	6	9.83607	7.47816e-07	KIF23, PRC1, BIRC5, ESPL1, ECT2, KIF20A	61	48	16792	34.4098	0.000331975	2.21351e-05	0.00105888
GOTERM_BP_DIRECT	GO:0042787~protein ubiquitination involved in ubiquitin-dependent protein catabolic process	8	13.1148	1.17082e-06	CCNB1, CDK1, MAD2L1, BUB1B, AURKA, CDC20, PTTG1, UBE2C	61	153	16792	14.3937	0.000519709	3.24897e-05	0.00165784
GOTERM_BP_DIRECT	GO:0006260~DNA replication	8	13.1148	1.27749e-06	CDK1, BLM, DTL, RRM2, PCNA, KIAA0101, CHEK1, FEN1	61	155	16792	14.2079	0.000567045	3.33645e-05	0.00180888
GOTERM_BP_DIRECT	GO:0051988~regulation of attachment of spindle microtubules to kinetochore	4	6.55738	1.50259e-06	NEK2, SPAG5, RACGAP1, ECT2	61	7	16792	157.302	0.000666929	3.70633e-05	0.00212761
GOTERM_BP_DIRECT	GO:0007052~mitotic spindle organization	5	8.19672	3.76472e-06	CCNB1, KIF11, TTK, AURKA, NDC80	61	30	16792	45.8798	0.00167014	8.79718e-05	0.00533061
GOTERM_BP_DIRECT	GO:0007093~mitotic cell cycle checkpoint	5	8.19672	4.91366e-06	MAD2L1, ZWINT, TTK, BUB1B, CHEK1	61	32	16792	43.0123	0.00217929	0.000109078	0.0069574
GOTERM_BP_DIRECT	GO:0051436~negative regulation of ubiquitin-protein ligase activity involved in mitotic cell cycle	6	9.83607	5.34017e-06	CCNB1, CDK1, MAD2L1, BUB1B, CDC20, UBE2C	61	71	16792	23.263	0.00236823	0.0001129	0.00756128
GOTERM_BP_DIRECT	GO:0051437~positive regulation of ubiquitin-protein ligase activity involved in regulation of mitotic cell cycle transition	6	9.83607	7.47485e-06	CCNB1, CDK1, MAD2L1, BUB1B, CDC20, UBE2C	61	76	16792	21.7325	0.00331334	0.000150845	0.0105837
GOTERM_BP_DIRECT	GO:0051310~metaphase plate congression	4	6.55738	9.32532e-06	KIF2C, CENPF, CENPE, NDC80	61	12	16792	91.7596	0.0041319	0.000180004	0.0132036
GOTERM_BP_DIRECT	GO:0007094~mitotic spindle assembly checkpoint	4	6.55738	4.7348e-05	MAD2L1, CENPF, TTK, BUB1B	61	20	16792	55.0557	0.0208036	0.000875575	0.0670227
GOTERM_BP_DIRECT	GO:0051439~regulation of ubiquitin-protein ligase activity involved in mitotic cell cycle	4	6.55738	7.29963e-05	CCNB1, CDK1, CDC20, UBE2C	61	23	16792	47.8746	0.0318919	0.00129562	0.103311
GOTERM_BP_DIRECT	GO:0000083~regulation of transcription involved in G1/S transition of mitotic cell cycle	4	6.55738	7.29963e-05	CDK1, TYMS, RRM2, PCNA	61	23	16792	47.8746	0.0318919	0.00129562	0.103311
GOTERM_BP_DIRECT	GO:0046602~regulation of mitotic centrosome separation	3	4.91803	7.49848e-05	KIF11, NEK2, CHEK1	61	4	16792	206.459	0.0327463	0.00127974	0.106124
GOTERM_BP_DIRECT	GO:0051726~regulation of cell cycle	6	9.83607	7.99212e-05	CCNB1, CCNB2, DTL, FOXM1, KIAA0101, CENPF	61	124	16792	13.3199	0.0348642	0.00131345	0.113107
GOTERM_BP_DIRECT	GO:0006281~DNA repair	7	11.4754	0.000187683	CDK1, RAD51AP1, BLM, FOXM1, CHEK1, PTTG1, FEN1	61	235	16792	8.19979	0.0799609	0.00297197	0.265427
GOTERM_BP_DIRECT	GO:0090307~mitotic spindle assembly	4	6.55738	0.00028473	KIF11, NEK2, TPX2, BIRC5	61	36	16792	30.5865	0.118771	0.00435044	0.402416
GOTERM_BP_DIRECT	GO:0032467~positive regulation of cytokinesis	4	6.55738	0.000309067	KIF23, KIF14, RACGAP1, ECT2	61	37	16792	29.7599	0.128245	0.00456445	0.436743
GOTERM_BP_DIRECT	GO:0051256~mitotic spindle midzone assembly	3	4.91803	0.000346719	KIF23, KIF4A, RACGAP1	61	8	16792	103.23	0.142702	0.00495446	0.489828
GOTERM_BP_DIRECT	GO:0051315~attachment of mitotic spindle microtubules to kinetochore	3	4.91803	0.000346719	KIF2C, CENPE, NDC80	61	8	16792	103.23	0.142702	0.00495446	0.489828
GOTERM_BP_DIRECT	GO:0000082~G1/S transition of mitotic cell cycle	5	8.19672	0.000481977	CDK1, TYMS, RRM2, PCNA, CDKN3	61	102	16792	13.4941	0.192691	0.00666672	0.680307
GOTERM_BP_DIRECT	GO:0034501~protein localization to kinetochore	3	4.91803	0.000554668	CDK1, TTK, BUB1B	61	10	16792	82.5836	0.218344	0.00743708	0.782536
GOTERM_BP_DIRECT	GO:0007019~microtubule depolymerization	3	4.91803	0.000554668	KIF14, KIF2C, KIF18A	61	10	16792	82.5836	0.218344	0.00743708	0.782536
GOTERM_BP_DIRECT	GO:0043161~proteasome-mediated ubiquitin-dependent protein catabolic process	6	9.83607	0.000782725	KIF14, CDK1, MAD2L1, BUB1B, CDC20, UBE2C	61	203	16792	8.13632	0.293665	0.0101734	1.10263
GOTERM_BP_DIRECT	GO:0016925~protein sumoylation	5	8.19672	0.000808035	CDCA8, BLM, PCNA, BIRC5, TOP2A	61	117	16792	11.764	0.301565	0.0102022	1.13809
GOTERM_BP_DIRECT	GO:0007049~cell cycle	6	9.83607	0.00105516	HJURP, GMNN, FOXM1, AURKA, CDC20, CDKN3	61	217	16792	7.61139	0.374209	0.0129361	1.48375
GOTERM_BP_DIRECT	GO:0007076~mitotic chromosome condensation	3	4.91803	0.00127943	NCAPG, NUSAP1, SMC4	61	15	16792	55.0557	0.433586	0.0152455	1.79647
GOTERM_BP_DIRECT	GO:0007095~mitotic G2 DNA damage checkpoint	3	4.91803	0.00127943	CDK1, BLM, CCNA2	61	15	16792	55.0557	0.433586	0.0152455	1.79647
GOTERM_BP_DIRECT	GO:0006977~DNA damage response, signal transduction by p53 class mediator resulting in cell cycle arrest	4	6.55738	0.00141199	CCNB1, CDK1, PCNA, AURKA	61	62	16792	17.7599	0.466004	0.0163741	1.98088
GOTERM_BP_DIRECT	GO:0051276~chromosome organization	3	4.91803	0.00206458	CDCA8, PTTG1, SMC4	61	19	16792	43.4651	0.600532	0.0232541	2.88401
GOTERM_BP_DIRECT	GO:0045931~positive regulation of mitotic cell cycle	3	4.91803	0.00447056	CCNB1, CDK1, BIRC5	61	28	16792	29.4941	0.86322	0.048518	6.14733
GOTERM_BP_DIRECT	GO:0097421~liver regeneration	3	4.91803	0.00479072	TYMS, PCNA, AURKA	61	29	16792	28.4771	0.881423	0.0506756	6.57381
GOTERM_BP_DIRECT	GO:0071479~cellular response to ionizing radiation	3	4.91803	0.00546184	RAD51AP1, BLM, ECT2	61	31	16792	26.6399	0.912113	0.0562535	7.46195
GOTERM_BP_DIRECT	GO:0006974~cellular response to DNA damage stimulus	5	8.19672	0.00649216	BLM, DTL, KIAA0101, CHEK1, TOP2A	61	208	16792	6.61728	0.94453	0.0650421	8.81019
GOTERM_BP_DIRECT	GO:0000915~actomyosin contractile ring assembly	2	3.27869	0.0071337	KIF23, RACGAP1	61	2	16792	275.279	0.958361	0.0696957	9.64046
GOTERM_BP_DIRECT	GO:0000022~mitotic spindle elongation	2	3.27869	0.0071337	KIF23, PRC1	61	2	16792	275.279	0.958361	0.0696957	9.64046
GOTERM_BP_DIRECT	GO:0019985~translesion synthesis	3	4.91803	0.00731574	DTL, PCNA, KIAA0101	61	36	16792	22.9399	0.961617	0.0698853	9.87476
GOTERM_BP_DIRECT	GO:0018107~peptidyl-threonine phosphorylation	3	4.91803	0.0081262	CDK1, TTK, CHEK1	61	38	16792	21.7325	0.973292	0.0757345	10.9111
GOTERM_BP_DIRECT	GO:0000079~regulation of cyclin-dependent protein serine/threonine kinase activity	3	4.91803	0.00854591	BLM, CDKN3, CCNA2	61	39	16792	21.1753	0.977867	0.0778787	11.4434
GOTERM_BP_DIRECT	GO:1901796~regulation of signal transduction by p53 class mediator	4	6.55738	0.00990348	BLM, TPX2, AURKA, CHEK1	61	124	16792	8.87996	0.987955	0.0879531	13.145
GOTERM_BP_DIRECT	GO:0007077~mitotic nuclear envelope disassembly	3	4.91803	0.0107863	CCNB1, CDK1, CCNB2	61	44	16792	18.769	0.991894	0.0935941	14.2352
GOTERM_BP_DIRECT	GO:0032147~activation of protein kinase activity	3	4.91803	0.0112623	KIF14, TPX2, ECT2	61	45	16792	18.3519	0.993453	0.095684	14.8176
GOTERM_BP_DIRECT	GO:0031100~organ regeneration	3	4.91803	0.0122415	CDK1, MKI67, CCNA2	61	47	16792	17.571	0.995784	0.101682	16.0045
GOTERM_BP_DIRECT	GO:0040001~establishment of mitotic spindle localization	2	3.27869	0.0142174	NUSAP1, ESPL1	61	4	16792	137.639	0.998267	0.115087	18.3525
GOTERM_BP_DIRECT	GO:0007079~mitotic chromosome movement towards spindle pole	2	3.27869	0.0142174	DLGAP5, CENPE	61	4	16792	137.639	0.998267	0.115087	18.3525
GOTERM_BP_DIRECT	GO:0006915~apoptotic process	7	11.4754	0.0154577	CKAP2, CDK1, TPX2, BUB1B, BIRC5, ESPL1, MELK	61	567	16792	3.3985	0.999009	0.122349	19.7952
GOTERM_BP_DIRECT	GO:0070301~cellular response to hydrogen peroxide	3	4.91803	0.0176666	CDK1, PCNA, ECT2	61	57	16792	14.4884	0.999634	0.136324	22.3059
GOTERM_BP_DIRECT	GO:0007100~mitotic centrosome separation	2	3.27869	0.0177405	KIF11, AURKA	61	5	16792	110.111	0.999646	0.134545	22.3887
GOTERM_BP_DIRECT	GO:0000212~meiotic spindle organization	2	3.27869	0.0177405	AURKA, ESPL1	61	5	16792	110.111	0.999646	0.134545	22.3887
GOTERM_BP_DIRECT	GO:0045143~homologous chromosome segregation	2	3.27869	0.0212513	ESPL1, PTTG1	61	6	16792	91.7596	0.999928	0.156596	26.2255
GOTERM_BP_DIRECT	GO:0045842~positive regulation of mitotic metaphase/anaphase transition	2	3.27869	0.0212513	DLGAP5, ESPL1	61	6	16792	91.7596	0.999928	0.156596	26.2255
GOTERM_BP_DIRECT	GO:0032873~negative regulation of stress-activated MAPK cascade	2	3.27869	0.0212513	FOXM1, PBK	61	6	16792	91.7596	0.999928	0.156596	26.2255
GOTERM_BP_DIRECT	GO:0031536~positive regulation of exit from mitosis	2	3.27869	0.0212513	BIRC5, UBE2C	61	6	16792	91.7596	0.999928	0.156596	26.2255
GOTERM_BP_DIRECT	GO:0046777~protein autophosphorylation	4	6.55738	0.0236017	NEK2, TTK, AURKA, MELK	61	172	16792	6.40183	0.999975	0.169767	28.6949
GOTERM_BP_DIRECT	GO:0090267~positive regulation of mitotic cell cycle spindle assembly checkpoint	2	3.27869	0.0247498	MAD2L1, NDC80	61	7	16792	78.6511	0.999985	0.174567	29.8729
GOTERM_BP_DIRECT	GO:0008284~positive regulation of cell proliferation	6	9.83607	0.02523	KIF14, PRC1, FOXM1, TTK, BIRC5, CDC20	61	466	16792	3.54436	0.999988	0.174943	30.3603
GOTERM_BP_DIRECT	GO:0051983~regulation of chromosome segregation	2	3.27869	0.0282359	KIF2C, MKI67	61	8	16792	68.8197	0.999997	0.190997	33.3401
GOTERM_BP_DIRECT	GO:0000724~double-strand break repair via homologous recombination	3	4.91803	0.0287667	RAD51AP1, BLM, FEN1	61	74	16792	11.1599	0.999998	0.191403	33.8538
GOTERM_BP_DIRECT	GO:0010389~regulation of G2/M transition of mitotic cell cycle	2	3.27869	0.0317098	KIF14, CENPF	61	9	16792	61.173	0.999999	0.206071	36.6361
GOTERM_BP_DIRECT	GO:1904668~positive regulation of ubiquitin protein ligase activity	2	3.27869	0.0317098	CDC20, UBE2C	61	9	16792	61.173	0.999999	0.206071	36.6361
GOTERM_BP_DIRECT	GO:0030071~regulation of mitotic metaphase/anaphase transition	2	3.27869	0.0317098	CENPE, UBE2C	61	9	16792	61.173	0.999999	0.206071	36.6361
GOTERM_BP_DIRECT	GO:0055015~ventricular cardiac muscle cell development	2	3.27869	0.0351715	CCNB1, CDK1	61	10	16792	55.0557	1	0.223019	39.7693
GOTERM_BP_DIRECT	GO:0051382~kinetochore assembly	2	3.27869	0.0420584	CENPF, CENPE	61	12	16792	45.8798	1	0.257768	45.5791
GOTERM_BP_DIRECT	GO:0007283~spermatogenesis	5	8.19672	0.0486333	CCNB1, PTTG1, RACGAP1, ASPM, TRIP13	61	385	16792	3.57505	1	0.288623	50.6358
GOTERM_BP_DIRECT	GO:0010569~regulation of double-strand break repair via homologous recombination	2	3.27869	0.0556875	RAD51AP1, CHEK1	61	16	16792	34.4098	1	0.319862	55.5732
GOTERM_BP_DIRECT	GO:0001556~oocyte maturation	2	3.27869	0.0624303	CCNB1, TRIP13	61	18	16792	30.5865	1	0.347664	59.86
GOTERM_BP_DIRECT	GO:0071539~protein localization to centrosome	2	3.27869	0.0624303	SPAG5, AURKA	61	18	16792	30.5865	1	0.347664	59.86
GOTERM_BP_DIRECT	GO:0000920~cell separation after cytokinesis	2	3.27869	0.0624303	CEP55, KIF20A	61	18	16792	30.5865	1	0.347664	59.86
GOTERM_BP_DIRECT	GO:0006461~protein complex assembly	3	4.91803	0.064628	CCNB1, CDK1, GMNN	61	116	16792	7.11928	1	0.353535	61.1719
GOTERM_BP_DIRECT	GO:0031572~G2 DNA damage checkpoint	2	3.27869	0.0691258	DTL, CHEK1	61	20	16792	27.5279	1	0.369304	63.7337
GOTERM_BP_DIRECT	GO:0060045~positive regulation of cardiac muscle cell proliferation	2	3.27869	0.0757743	CCNB1, CDK1	61	22	16792	25.0253	1	0.393355	67.2339
GOTERM_BP_DIRECT	GO:0043066~negative regulation of apoptotic process	5	8.19672	0.0793791	KIF14, CDK1, MAD2L1, AURKA, BIRC5	61	455	16792	3.02504	1	0.403818	68.9977
GOTERM_BP_DIRECT	GO:0006468~protein phosphorylation	5	8.19672	0.0798759	NEK2, BUB1B, AURKA, BIRC5, PBK	61	456	16792	3.01841	1	0.401515	69.2338
GOTERM_BP_DIRECT	GO:0007088~regulation of mitotic nuclear division	2	3.27869	0.0823761	MKI67, NEK2	61	24	16792	22.9399	1	0.407184	70.3966
GOTERM_BP_DIRECT	GO:0001578~microtubule bundle formation	2	3.27869	0.0856596	PRC1, KIF20A	61	25	16792	22.0223	1	0.415684	71.8617
GOTERM_BP_DIRECT	GO:0048589~developmental growth	2	3.27869	0.0856596	TYMS, ASPM	61	25	16792	22.0223	1	0.415684	71.8617
GOTERM_BP_DIRECT	GO:0046686~response to cadmium ion	2	3.27869	0.0856596	CDK1, PCNA	61	25	16792	22.0223	1	0.415684	71.8617
GOTERM_BP_DIRECT	GO:0000732~strand displacement	2	3.27869	0.0889315	RAD51AP1, BLM	61	26	16792	21.1753	1	0.423841	73.2544
GOTERM_BP_DIRECT	GO:0006997~nucleus organization	2	3.27869	0.0889315	CHEK1, CEP55	61	26	16792	21.1753	1	0.423841	73.2544
GOTERM_BP_DIRECT	GO:0006259~DNA metabolic process	2	3.27869	0.0889315	MKI67, KPNA2	61	26	16792	21.1753	1	0.423841	73.2544
GOTERM_BP_DIRECT	GO:0071897~DNA biosynthetic process	2	3.27869	0.0889315	TYMS, CENPF	61	26	16792	21.1753	1	0.423841	73.2544
GOTERM_BP_DIRECT	GO:0045840~positive regulation of mitotic nuclear division	2	3.27869	0.0889315	NUSAP1, AURKA	61	26	16792	21.1753	1	0.423841	73.2544
GOTERM_BP_DIRECT	GO:0031297~replication fork processing	2	3.27869	0.0921919	BLM, PCNA	61	27	16792	20.391	1	0.431675	74.5782
GOTERM_BP_DIRECT	GO:0042493~response to drug	4	6.55738	0.09482	CCNB1, CDK1, TYMS, CENPF	61	304	16792	3.62209	1	0.43698	75.6007
GOTERM_BP_DIRECT	GO:0048477~oogenesis	2	3.27869	0.0954409	ASPM, TRIP13	61	28	16792	19.6628	1	0.43503	75.8366

## Sheet: Module-2 GO Enrichment analysis
Category	Term	Count	%	PValue	Genes	List Total	Pop Hits	Pop Total	Fold Enrichment	Bonferroni	Benjamini	FDR
GOTERM_MF_DIRECT	GO:0048029~monosaccharide binding	2	20	0.0037267	GPI, TALDO1	10	7	16881	482.314	0.157809	0.157809	3.46745
GOTERM_MF_DIRECT	GO:0000287~magnesium ion binding	3	30	0.0049474	PGM5, NME1, IDH1	10	204	16881	24.825	0.203991	0.107807	4.57961
GOTERM_CC_DIRECT	GO:0070062~extracellular exosome	9	90	2.46854e-06	GPI, TPI1, GOT1, TALDO1, PDIA3, NME1, PGD, IDH1, PGK1	10	2811	18224	5.83479	9.38001e-05	9.38001e-05	0.00223088
GOTERM_CC_DIRECT	GO:0005829~cytosol	9	90	8.98518e-06	GPI, TPI1, GOT1, PGM5, TALDO1, NME1, PGD, IDH1, PGK1	10	3315	18224	4.94769	0.00034138	0.000170705	0.00811993
GOTERM_CC_DIRECT	GO:0043209~myelin sheath	2	20	0.072625	GPI, PDIA3	10	152	18224	23.9789	0.943022	0.6152	49.4087
GOTERM_CC_DIRECT	GO:0005634~nucleus	6	60	0.0952841	TPI1, GOT1, TALDO1, PDIA3, NME1, PGD	10	5415	18224	2.01928	0.977743	0.613752	59.5437
GOTERM_BP_DIRECT	GO:0006094~gluconeogenesis	4	40	1.39458e-06	GPI, TPI1, GOT1, PGK1	10	44	16792	152.655	0.000139449	0.000139449	0.00154788
GOTERM_BP_DIRECT	GO:0006098~pentose-phosphate shunt	3	30	1.40097e-05	TPI1, TALDO1, PGD	10	11	16792	457.964	0.0014	0.000700246	0.0155488
GOTERM_BP_DIRECT	GO:0061621~canonical glycolysis	3	30	8.24402e-05	GPI, TPI1, PGK1	10	26	16792	193.754	0.00821047	0.00274435	0.0914652
GOTERM_BP_DIRECT	GO:0006096~glycolytic process	3	30	0.000141988	GPI, TPI1, PGK1	10	34	16792	148.165	0.0140995	0.00354367	0.157485
GOTERM_BP_DIRECT	GO:0005975~carbohydrate metabolic process	3	30	0.00366384	GPI, PGM5, TALDO1	10	174	16792	28.9517	0.30723	0.0707816	3.99222
GOTERM_BP_DIRECT	GO:0006103~2-oxoglutarate metabolic process	2	20	0.00960847	GOT1, IDH1	10	18	16792	186.578	0.619204	0.148636	10.1621
GOTERM_BP_DIRECT	GO:0033574~response to testosterone	2	20	0.0159684	GPI, NME1	10	30	16792	111.947	0.800058	0.205436	16.3618
