# Supplementary material for: Identification of Potential Crucial Genes Associated With the Pathogenesis and Prognosis of Endometrial Cancer
Source: Front Genet. 2019 Apr 26;10:373. doi: 10.3389/fgene.2019.00373 (PMC6499025; doi:10.3389/fgene.2019.00373)
Supplement: TABLE S7 — Pathway enrichment analysis of module1 and module2 in PPI network. [file Table_7.XLSX]

## Sheet: Module-1 KEGG Enrichment analys
Category	Term	Count	%	PValue	Genes	List Total	Pop Hits	Pop Total	Fold Enrichment	Bonferroni	Benjamini	FDR
REACTOME_PATHWAY	R-HSA-2500257:R-HSA-2500257	14	22.9508	1.11538e-14	CDK1, KIF18A, CENPF, BIRC5, CDC20, CENPE, NDC80, CCNB1, KIF2C, CDCA8, CCNB2, MAD2L1, ZWINT, BUB1B	46	121	9075	22.8261	1.15463e-12	1.15463e-12	1.24123e-11
REACTOME_PATHWAY	R-HSA-2467813:R-HSA-2467813	14	22.9508	2.84306e-12	KIF2C, CDCA8, MAD2L1, ZWINT, KIF18A, BUB1B, CENPF, BIRC5, NDC80, ESPL1, CENPE, CDC20, PTTG1, UBE2C	46	185	9075	14.9295	2.95678e-10	1.47839e-10	3.1789e-09
REACTOME_PATHWAY	R-HSA-68877:R-HSA-68877	11	18.0328	8.41518e-11	KIF2C, CDCA8, MAD2L1, ZWINT, KIF18A, CENPF, BUB1B, CENPE, BIRC5, NDC80, CDC20	46	108	9075	20.0936	8.75179e-09	2.91726e-09	9.40924e-08
REACTOME_PATHWAY	R-HSA-983189:R-HSA-983189	9	14.7541	6.00832e-10	KIF23, KIF2C, KIF4A, KIF11, KIF15, KIF18A, CENPE, RACGAP1, KIF20A	46	63	9075	28.1832	6.24865e-08	1.56216e-08	6.71806e-07
REACTOME_PATHWAY	R-HSA-5663220:R-HSA-5663220	11	18.0328	7.77731e-10	KIF2C, CDCA8, MAD2L1, ZWINT, KIF18A, CENPF, BUB1B, CENPE, BIRC5, NDC80, CDC20	46	135	9075	16.0749	8.0884e-08	1.61768e-08	8.69602e-07
REACTOME_PATHWAY	R-HSA-2132295:R-HSA-2132295	9	14.7541	1.2044e-07	KIF23, KIF2C, KIF4A, KIF11, KIF15, KIF18A, CENPE, RACGAP1, KIF20A	46	122	9075	14.5536	1.25257e-05	2.08762e-06	0.000134667
REACTOME_PATHWAY	R-HSA-2514853:R-HSA-2514853	5	8.19672	1.69741e-07	CCNB1, CDK1, CCNB2, NCAPG, SMC4	46	11	9075	89.6739	1.76529e-05	2.52186e-06	0.000189792
REACTOME_PATHWAY	R-HSA-69273:R-HSA-69273	5	8.19672	3.61572e-06	CCNB1, CDK1, CCNB2, FOXM1, CCNA2	46	22	9075	44.837	0.000375965	4.70033e-05	0.00404276
REACTOME_PATHWAY	R-HSA-176408:R-HSA-176408	5	8.19672	5.21443e-06	CCNB1, CDK1, CDC20, UBE2C, CCNA2	46	24	9075	41.1005	0.000542155	6.0254e-05	0.00583024
REACTOME_PATHWAY	R-HSA-179409:R-HSA-179409	5	8.19672	6.18524e-06	MAD2L1, NEK2, BUB1B, CDC20, UBE2C	46	25	9075	39.4565	0.00064306	6.43246e-05	0.00691567
REACTOME_PATHWAY	R-HSA-174184:R-HSA-174184	6	9.83607	2.6073e-05	CDK1, MAD2L1, BUB1B, CDC20, UBE2C, CCNA2	46	72	9075	16.4402	0.00270795	0.000246481	0.029149
REACTOME_PATHWAY	R-HSA-156711:R-HSA-156711	4	6.55738	6.09965e-05	CCNB1, CCNB2, FOXM1, CENPF	46	16	9075	49.3207	0.00632375	0.000528513	0.0681806
REACTOME_PATHWAY	R-HSA-4615885:R-HSA-4615885	5	8.19672	6.77693e-05	CDCA8, PCNA, AURKA, BIRC5, TOP2A	46	45	9075	21.9203	0.00702346	0.000542026	0.0757485
REACTOME_PATHWAY	R-HSA-69205:R-HSA-69205	4	6.55738	7.38105e-05	CDK1, TYMS, RRM2, PCNA	46	17	9075	46.4194	0.00764718	0.000548176	0.0824985
REACTOME_PATHWAY	R-HSA-113510:R-HSA-113510	4	6.55738	7.38105e-05	CDK1, TYMS, RRM2, PCNA	46	17	9075	46.4194	0.00764718	0.000548176	0.0824985
REACTOME_PATHWAY	R-HSA-176409:R-HSA-176409	4	6.55738	0.000122459	MAD2L1, BUB1B, CDC20, UBE2C	46	20	9075	39.4565	0.0126558	0.000848743	0.13684
REACTOME_PATHWAY	R-HSA-141430:R-HSA-141430	4	6.55738	0.000122459	MAD2L1, BUB1B, CDC20, UBE2C	46	20	9075	39.4565	0.0126558	0.000848743	0.13684
REACTOME_PATHWAY	R-HSA-174048:R-HSA-174048	4	6.55738	0.000188272	CCNB1, CDK1, CDC20, UBE2C	46	23	9075	34.31	0.0193917	0.00122314	0.21031
REACTOME_PATHWAY	R-HSA-69478:R-HSA-69478	3	4.91803	0.000238176	CCNB1, CDK1, CCNB2	46	5	9075	118.37	0.0244689	0.00145619	0.265988
REACTOME_PATHWAY	R-HSA-1538133:R-HSA-1538133	4	6.55738	0.000242819	CDK1, PCNA, CCNA2, TOP2A	46	25	9075	31.5652	0.02494	0.00140214	0.271167
REACTOME_PATHWAY	R-HSA-176417:R-HSA-176417	3	4.91803	0.000356136	CCNB1, CDK1, CDC20	46	6	9075	98.6413	0.036367	0.00194783	0.397484
REACTOME_PATHWAY	R-HSA-2980767:R-HSA-2980767	3	4.91803	0.000497017	CCNB1, CDK1, CCNB2	46	7	9075	84.5497	0.0503888	0.00258179	0.554325
REACTOME_PATHWAY	R-HSA-2565942:R-HSA-2565942	5	8.19672	0.000908226	CCNB1, CDK1, CCNB2, NEK2, AURKA	46	88	9075	11.2092	0.0901708	0.00448982	1.01083
REACTOME_PATHWAY	R-HSA-75035:R-HSA-75035	3	4.91803	0.00153759	CCNB1, CDK1, CHEK1	46	12	9075	49.3207	0.147884	0.00724779	1.70582
REACTOME_PATHWAY	R-HSA-162658:R-HSA-162658	3	4.91803	0.00210668	CCNB1, CDK1, CCNB2	46	14	9075	42.2748	0.19694	0.00949056	2.33043
REACTOME_PATHWAY	R-HSA-176412:R-HSA-176412	3	4.91803	0.00389683	CCNB1, CDK1, UBE2C	46	19	9075	31.1499	0.333731	0.0167769	4.27173
REACTOME_PATHWAY	R-HSA-174178:R-HSA-174178	4	6.55738	0.00535276	AURKA, CDC20, PTTG1, UBE2C	46	72	9075	10.9601	0.427751	0.0220799	5.82462
REACTOME_PATHWAY	R-HSA-141405:R-HSA-141405	2	3.27869	0.00989331	MAD2L1, CDC20	46	2	9075	197.283	0.644428	0.0389898	10.5214
REACTOME_PATHWAY	R-HSA-3301854:R-HSA-3301854	3	4.91803	0.0128948	CCNB1, CDK1, CCNB2	46	35	9075	16.9099	0.740702	0.0487628	13.508
REACTOME_PATHWAY	R-HSA-170145:R-HSA-170145	2	3.27869	0.014804	CDK1, CCNA2	46	3	9075	131.522	0.787991	0.0538909	15.3602
REACTOME_PATHWAY	R-HSA-68884:R-HSA-68884	2	3.27869	0.0196909	KIF23, KIF20A	46	4	9075	98.6413	0.873598	0.0688363	19.9378
REACTOME_PATHWAY	R-HSA-5685942:R-HSA-5685942	3	4.91803	0.0234727	RAD51AP1, BLM, PCNA	46	48	9075	12.3302	0.915438	0.0790434	23.3242
REACTOME_PATHWAY	R-HSA-157881:R-HSA-157881	2	3.27869	0.0245541	CDK1, CCNB2	46	5	9075	78.913	0.924641	0.0800198	24.2682
REACTOME_PATHWAY	R-HSA-174154:R-HSA-174154	3	4.91803	0.0433708	CDC20, PTTG1, UBE2C	46	67	9075	8.83355	0.990061	0.134201	39.0899
REACTOME_PATHWAY	R-HSA-174437:R-HSA-174437	2	3.27869	0.0485183	PCNA, FEN1	46	10	9075	39.4565	0.994329	0.145074	42.6558
REACTOME_PATHWAY	R-HSA-113507:R-HSA-113507	2	3.27869	0.0485183	CCNB1, CDK1	46	10	9075	39.4565	0.994329	0.145074	42.6558
REACTOME_PATHWAY	R-HSA-2465910:R-HSA-2465910	2	3.27869	0.0485183	CCNB1, CDK1	46	10	9075	39.4565	0.994329	0.145074	42.6558
REACTOME_PATHWAY	R-HSA-2299718:R-HSA-2299718	3	4.91803	0.0518474	CCNB1, CDK1, SMC4	46	74	9075	7.99794	0.996061	0.150282	44.8596
REACTOME_PATHWAY	R-HSA-69166:R-HSA-69166	2	3.27869	0.0672744	PCNA, FEN1	46	14	9075	28.1832	0.999285	0.186934	54.1003
REACTOME_PATHWAY	R-HSA-4419969:R-HSA-4419969	2	3.27869	0.0719066	CCNB1, CDK1	46	15	9075	26.3043	0.999574	0.193924	56.5856
REACTOME_PATHWAY	R-HSA-5625900:R-HSA-5625900	2	3.27869	0.0811037	KIF14, PRC1	46	17	9075	23.2097	0.999849	0.211595	61.1606
REACTOME_PATHWAY	R-HSA-5693607:R-HSA-5693607	3	4.91803	0.0847413	BLM, CHEK1, CCNA2	46	98	9075	6.03926	0.9999	0.215213	62.8455
REACTOME_PATHWAY	R-HSA-176407:R-HSA-176407	2	3.27869	0.0902116	CDC20, UBE2C	46	19	9075	20.7666	0.999946	0.222845	65.2543
REACTOME_PATHWAY	R-HSA-5651801:R-HSA-5651801	2	3.27869	0.0992313	PCNA, FEN1	46	21	9075	18.7888	0.999981	0.237931	68.9173
KEGG_PATHWAY	hsa04110:Cell cycle	12	19.6721	2.36693e-14	CCNB1, CDK1, MAD2L1, CCNB2, PCNA, TTK, BUB1B, CHEK1, CDC20, ESPL1, PTTG1, CCNA2	23	124	6910	29.0743	7.56728e-13	7.56728e-13	2.04836e-11
KEGG_PATHWAY	hsa04114:Oocyte meiosis	6	9.83607	1.89416e-05	CDK1, MAD2L1, AURKA, CDC20, ESPL1, PTTG1	23	109	6910	16.5377	0.000605952	0.000303022	0.0164038
KEGG_PATHWAY	hsa04115:p53 signaling pathway	5	8.19672	5.17874e-05	CCNB1, CDK1, CCNB2, RRM2, CHEK1	23	67	6910	22.4205	0.00165587	0.000552261	0.0448432
KEGG_PATHWAY	hsa04914:Progesterone-mediated oocyte maturation	5	8.19672	0.00014423	CCNB1, CDK1, MAD2L1, CCNB2, CCNA2	23	87	6910	17.2664	0.00460507	0.00115326	0.124846
KEGG_PATHWAY	hsa05166:HTLV-I infection	6	9.83607	0.0010526	MAD2L1, PCNA, BUB1B, CHEK1, CDC20, PTTG1	23	256	6910	7.04144	0.0331393	0.00671751	0.907969
KEGG_PATHWAY	hsa05203:Viral carcinogenesis	4	6.55738	0.0261531	CDK1, CHEK1, CDC20, CCNA2	23	205	6910	5.86214	0.571746	0.131806	20.5087
KEGG_PATHWAY	hsa05161:Hepatitis B	3	4.91803	0.0768563	PCNA, BIRC5, CCNA2	23	145	6910	6.21589	0.922622	0.306205	49.9731

## Sheet: Module-2 KEGG Enrichment analys
Category	Term	Count	%	PValue	Genes	List Total	Pop Hits	Pop Total	Fold Enrichment	Bonferroni	Benjamini	FDR
REACTOME_PATHWAY	R-HSA-70263:R-HSA-70263	4	40	2.20401e-06	GPI, TPI1, GOT1, PGK1	9	32	9075	126.042	3.08557e-05	3.08557e-05	0.00149715
REACTOME_PATHWAY	R-HSA-70171:R-HSA-70171	3	30	0.000332872	GPI, TPI1, PGK1	9	32	9075	94.5312	0.00465013	0.00232778	0.225899
REACTOME_PATHWAY	R-HSA-71336:R-HSA-71336	2	20	0.00790944	TALDO1, PGD	9	9	9075	224.074	0.105216	0.0363792	5.25127
KEGG_PATHWAY	hsa01130:Biosynthesis of antibiotics	8	80	1.80932e-10	GPI, TPI1, GOT1, TALDO1, NME1, PGD, IDH1, PGK1	9	212	6910	28.9727	4.52329e-09	4.52329e-09	1.46794e-07
KEGG_PATHWAY	hsa01200:Carbon metabolism	7	70	4.56541e-10	GPI, TPI1, GOT1, TALDO1, PGD, IDH1, PGK1	9	113	6910	47.5615	1.14135e-08	5.70677e-09	3.70402e-07
KEGG_PATHWAY	hsa01230:Biosynthesis of amino acids	5	50	8.21427e-07	TPI1, GOT1, TALDO1, IDH1, PGK1	9	74	6910	51.8769	2.05355e-05	6.84521e-06	0.00066644
KEGG_PATHWAY	hsa01100:Metabolic pathways	8	80	3.73239e-05	GPI, TPI1, GOT1, TALDO1, NME1, PGD, IDH1, PGK1	9	1228	6910	5.00181	0.000932681	0.000233252	0.0302777
KEGG_PATHWAY	hsa00030:Pentose phosphate pathway	3	30	0.000468841	GPI, TALDO1, PGD	9	29	6910	79.4253	0.0116553	0.00234201	0.379748
KEGG_PATHWAY	hsa00010:Glycolysis / Gluconeogenesis	3	30	0.00249755	GPI, TPI1, PGK1	9	67	6910	34.3781	0.0606028	0.0103654	2.00841
KEGG_PATHWAY	hsa01210:2-Oxocarboxylic acid metabolism	2	20	0.0195228	GOT1, IDH1	9	17	6910	90.3268	0.389146	0.067992	14.7821
KEGG_PATHWAY	hsa00480:Glutathione metabolism	2	20	0.0575703	PGD, IDH1	9	51	6910	30.1089	0.772897	0.16914	38.1875
